# Supplementary material for: Advancing the United Nations Sustainable Development Goals Through Digital Health Research: 25 Years of Contributions From the Journal of Medical Internet Research
Source: J Med Internet Res. 2024 Nov 4;26:e60025. doi: 10.2196/60025 (PMC11574500; doi:10.2196/60025)
Supplement: Multimedia Appendix 1 [file jmir_v26i1e60025_app1.xlsx]

## Sheet: Sheet2
Title	Authors	Number of Authors	Scopus Author Ids	Year	Full date	Scopus Source title	Volume	Issue	Pages	Article number	ISSN	Source ID	Source type	Language	SNIP (publication year)	SNIP percentile (publication year) *	CiteScore (publication year)	CiteScore percentile (publication year) *	SJR (publication year)	SJR percentile (publication year) *	Field-Weighted View Impact	Views	Citations	Field-Weighted Citation Impact	Field-Citation Average	Outputs in Top Citation Percentiles, per percentile	Field-Weighted Outputs in Top Citation Percentiles, per percentile	Patent citations	Reference	Abstract old	Publication type	Open Access	EID	PubMed ID	Institutions	Number of Institutions	Scopus Affiliation IDs	Scopus Affiliation names	Scopus Author ID First Author	Scopus Author ID Last Author	Scopus Author ID Corresponding Author	Scopus Author ID Single Author	Country/Region	Number of Countries/Regions	All Science Journal Classification (ASJC) code	All Science Journal Classification (ASJC) field name	Quacquarelli Symonds (QS) Subject area code	Quacquarelli Symonds (QS) Subject area field name	Quacquarelli Symonds (QS) Subject code
The Environmental Impacts of Electronic Medical Records Versus Paper Records at a Large Eye Hospital in India: Life Cycle Assessment Study	Kwon, C.| Essayei, L.| Spencer, M.| Etheridge, T.| Venkatesh, R.| Vengadesan, N.| Thiel, C.L.	7	58871125000| 58871328700| 58871125100| 57219746881| 7006045779| 57194541029| 58893448300	2024	2024-02-06	Journal of medical Internet research	26	-	-	-	ISSN-14388871	23709	Journal	English	-	6	-	7	-	6	0.68	2	0	0	0.12	12	10	0	Kwon, C., Essayei, L., Spencer, M. and 4 more (...) (2024).The Environmental Impacts of Electronic Medical Records Versus Paper Records at a Large Eye Hospital in India: Life Cycle Assessment Study. Journal of medical Internet research,26	https://www.scopus.com/record/display.url?eid=2-s2.0-85184430072&origin=resultslist	Article	Gold	2-s2.0-85184430072	38319701	Aravind Eye Hospital| University of California at Berkeley| New York University	3	60032105| 60108320| 60121466| 60025038| 60069568| 60032105| 60032105	NYU Langone Health| Robert F. Wagner Graduate School of Public Service| Rausser College of Natural Resources| University of California, Berkeley| Aravind Eye Care System| NYU Langone Health| NYU Langone Health	58871125000	58893448300	-	-	India| United States	2	2718	Health Informatics	5	Life Sciences & Medicine	532
Digitally Delivered Interventions to Improve Nutrition Behaviors Among Resource-Poor and Ethnic Minority Groups With Type 2 Diabetes: Systematic Review	Karimi, N.| Opie, R.| Crawford, D.| O'Connell, S.| Ball, K.	5	57220072915| 55650477500| 58864561800| 36890862900| 7101771723	2024	2024-02-01	Journal of medical Internet research	26	-	-	-	ISSN-14388871	23709	Journal	English	-	6	-	7	-	6	2.4	7	0	0	0.12	12	10	0	Karimi, N., Opie, R., Crawford, D. and 2 more (...) (2024).Digitally Delivered Interventions to Improve Nutrition Behaviors Among Resource-Poor and Ethnic Minority Groups With Type 2 Diabetes: Systematic Review. Journal of medical Internet research,26	https://www.scopus.com/record/display.url?eid=2-s2.0-85184116041&origin=resultslist	Article	Gold	2-s2.0-85184116041	38300694	Deakin University	1	60084853| 60018805	The Institute for Physical Activity and Nutrition| Deakin University	57220072915	7101771723	-	-	Australia	1	2718	Health Informatics	5	Life Sciences & Medicine	532
The Association Between Linguistic Characteristics of Physicians' Communication and Their Economic Returns: Mixed Method Study	Geng, S.| He, Y.| Duan, L.| Yang, C.| Wu, X.| Liang, G.| Niu, B.	7	57202110631| 57807565700| 57806937000| 56608308400| 58621484900| 57807100600| 8977798100	2024	2024-01-11	Journal of medical Internet research	26	-	-	-	ISSN-14388871	23709	Journal	English	-	6	-	7	-	6	0	0	0	0	0.12	12	10	0	Geng, S., He, Y., Duan, L. and 4 more (...) (2024).The Association Between Linguistic Characteristics of Physicians' Communication and Their Economic Returns: Mixed Method Study. Journal of medical Internet research,26	https://www.scopus.com/record/display.url?eid=2-s2.0-85182270744&origin=resultslist	Article	Gold|Green	2-s2.0-85182270744	38206657	Shenzhen University	1	60000937| 129179013	Shenzhen University| Shenzhen Health Development Research and Data Management Center	57202110631	8977798100	-	-	China	1	2718	Health Informatics	5	Life Sciences & Medicine	532
General Characteristics and Design Taxonomy of Chatbots for COVID-19: Systematic Review	Lim, W.A.| Custodio, R.| Sunga, M.| Amoranto, A.J.| Sarmiento, R.F.	5	58799834000| 58209314600| 58571972800| 57193524722| 57190258766	2024	2024-01-05	Journal of medical Internet research	26	-	-	-	ISSN-14388871	23709	Journal	English	-	6	-	7	-	6	1.38	7	0	0	0.13	12	10	0	Lim, W.A., Custodio, R., Sunga, M. and 2 more (...) (2024).General Characteristics and Design Taxonomy of Chatbots for COVID-19: Systematic Review. Journal of medical Internet research,26	https://www.scopus.com/record/display.url?eid=2-s2.0-85181765245&origin=resultslist	Review	Gold|Green	2-s2.0-85181765245	38064638	University of the Philippines	1	60071495| 60108110	University of the Philippines Manila| National Institutes of Health, University of the Philippines Manila	58799834000	57190258766	-	-	Philippines	1	2718	Health Informatics	5	Life Sciences & Medicine	532
Optimizing Telehealth for Diabetes Management in the Deep South of the United States: Qualitative Study of Barriers and Facilitators on the Patient and Clinician Journey	Bazzano, A.N.| Patel, T.| Nauman, E.| Cernigliaro, D.| Shi, L.	5	23567446600| 57215038670| 56147766000| 56536926100| 7401640327	2024	2024-01-01	Journal of medical Internet research	26	-	-	-	ISSN-14388871	23709	Journal	English	-	6	-	7	-	6	3.42	10	0	0	0.12	12	10	0	Bazzano, A.N., Patel, T., Nauman, E. and 2 more (...) (2024).Optimizing Telehealth for Diabetes Management in the Deep South of the United States: Qualitative Study of Barriers and Facilitators on the Patient and Clinician Journey. Journal of medical Internet research,26	https://www.scopus.com/record/display.url?eid=2-s2.0-85181395431&origin=resultslist	Article	Gold|Green	2-s2.0-85181395431	37976468	Louisiana Public Health Institute| Tulane University	2	60021134| 60138862| 124588611| 60021134	Tulane University School of Public Health and Tropical Medicine| Louisiana Public Health Institute| Public Health Innovation & Action| Tulane University School of Public Health and Tropical Medicine	23567446600	7401640327	-	-	United States	1	2718	Health Informatics	5	Life Sciences & Medicine	532
Pediatric and Young Adult Household Transmission of the Initial Waves of SARS-CoV-2 in the United States: Administrative Claims Study	Chung, M.K.| Hart, B.| Santillana, M.| Patel, C.J.	4	57201749598| 57202417887| 24759290000| 36098277500	2024	2024-01-04	Journal of medical Internet research	26	-	-	-	ISSN-14388871	23709	Journal	English	-	6	-	7	-	6	1.03	3	0	0	0.12	12	10	0	Chung, M.K., Hart, B., Santillana, M. and 1 more (...) (2024).Pediatric and Young Adult Household Transmission of the Initial Waves of SARS-CoV-2 in the United States: Administrative Claims Study. Journal of medical Internet research,26	https://www.scopus.com/record/display.url?eid=2-s2.0-85181769174&origin=resultslist	Article	Gold|Green	2-s2.0-85181769174	37967280	UnitedHealth Group| Harvard University| Chinese University of Hong Kong| Northeastern University	4	60020482| 60009982| 60002746| 60002798| 60002798| 60096269| 60028628	Department of Biomedical Informatics| Harvard University| Harvard Medical School| Chinese University of Hong Kong| Chinese University of Hong Kong| Optum, Inc.| Northeastern University	57201749598	36098277500	-	-	China| Hong Kong| United States	3	2718	Health Informatics	5	Life Sciences & Medicine	532
What Adolescents Say in Text Messages to Motivate Peer Networks to Access Health Care and Sexually Transmitted Infection Testing: Qualitative Thematic Analysis	Lightfoot, M.| Campbell, C.| Maragh-Bass, A.C.| Jackson-Morgan, J.| Taylor, K.	5	7004026246| 55806478500| 57188710846| 57742606900| 55449529700	2024	2024-01-01	Journal of Medical Internet Research	26	1	-	e44861	ISSN-14388871	23709	Journal	English	-	6	-	7	-	6	0	0	0	0	0.12	12	10	0	Lightfoot, M., Campbell, C., Maragh-Bass, A.C. and 2 more (...) (2024).What Adolescents Say in Text Messages to Motivate Peer Networks to Access Health Care and Sexually Transmitted Infection Testing: Qualitative Thematic Analysis. Journal of Medical Internet Research,26(1)	https://www.scopus.com/record/display.url?eid=2-s2.0-85186473013&origin=resultslist	Article	Gold	2-s2.0-85186473013	38416541	Portland State University| University of California at San Francisco| Human Longevity, Inc.| Oregon Health and Science University| University of California at San Diego| FHI 360| Duke University	7	60023908| 60016733| 60023691| 60028203| 60030612| 60114471| 60120612| 60008724| 60005200| 128225068| 60023691	Portland State University| Oregon Health & Science University| University of California, San Francisco| UCSF Division of Prevention Science| University of California, San Diego| Human Longevity, Inc.| FHI 360| Duke University| Duke University School of Medicine| 3rd Street Youth Center and Clinic| University of California, San Francisco	7004026246	55449529700	7004026246	-	United States	1	2718	Health Informatics	5	Life Sciences & Medicine	532
Depression and Anxiety in Adolescents During the COVID-19 Pandemic in Relation to the Use of Digital Technologies: Longitudinal Cohort Study	Shen, C.| Smith, R.B.| Heller, J.| Spiers, A.D.V.| Thompson, R.| Ward, H.| Roiser, J.P.| Nicholls, D.| Toledano, M.B.	9	58176350800| 55574202740| 58179939300| 57526656000| 57220027421| 58873237900| 8501341500| 57415879300| 57208022860	2024	2024-02-07	Journal of medical Internet research	26	-	-	-	ISSN-14388871	23709	Journal	English	-	6	-	7	-	6	0.68	2	0	0	0.12	12	10	0	Shen, C., Smith, R.B., Heller, J. and 6 more (...) (2024).Depression and Anxiety in Adolescents During the COVID-19 Pandemic in Relation to the Use of Digital Technologies: Longitudinal Cohort Study. Journal of medical Internet research,26	https://www.scopus.com/record/display.url?eid=2-s2.0-85184535859&origin=resultslist	Article	Gold	2-s2.0-85184535859	38324379	University of Bristol| Newcastle University| Teesside University| University of Cambridge| Imperial College London| University College London| King's College London| London School of Hygiene and Tropical Medicine| Durham University| University of Liverpool| University of Sunderland| Northumbria University| St George's University Hospitals NHS Foundation Trust| Lancaster University| St. George's U…	17	60015150| 60175886| 60175886| 60175886| 60175886| 60175886| 60278571| 60015150| 60015150| 60186285| 60186285| 60186285| 60186285| 60186285| 60186285| 60186285| 60186285| 60186285| 60186285| 60186285| 60186285| 60186285| 60015150| 60015150| 60109771| 60022148| 60015150	Imperial College London| MRC Centre for Environment and Health| MRC Centre for Environment and Health| MRC Centre for Environment and Health| MRC Centre for Environment and Health| MRC Centre for Environment and Health| National Institute for Health and Care Research| Imperial College London| Imperial College London| NIHR School for Public Health Research| NIHR School for Public Health Research| …	58176350800	57208022860	-	-	United Kingdom	1	2718	Health Informatics	5	Life Sciences & Medicine	532
Innovative Approaches to Menstruation and Fertility Tracking Using Wearable Reproductive Health Technology: Systematic Review	Lyzwinski, L.| Elgendi, M.| Menon, C.	3	55791833900| 58898892700| 23989261600	2024	2024-01-01	Journal of Medical Internet Research	26	1	-	e45139	ISSN-14388871	23709	Journal	English	-	6	-	7	-	6	1.03	3	0	0	0.12	12	10	0	Lyzwinski, L., Elgendi, M., Menon, C. (2024).Innovative Approaches to Menstruation and Fertility Tracking Using Wearable Reproductive Health Technology: Systematic Review. Journal of Medical Internet Research,26(1)	https://www.scopus.com/record/display.url?eid=2-s2.0-85185348988&origin=resultslist	Article	Gold	2-s2.0-85185348988	38358798	Simon Fraser University| Swiss Federal Institute of Technology Zurich	2	60018491| 60025858	Simon Fraser University| ETH Zürich	55791833900	23989261600	55791833900	-	Switzerland| Canada	2	2718	Health Informatics	5	Life Sciences & Medicine	532
The Implementation of Federated Digital Identifiers in Health Care: Rapid Review	Ramamoorthi, K.| Stamenova, V.| Liu, R.H.| Bhattacharyya, O.	4	57218175270| 23089422800| 57203685931| 16302966700	2024	2024-01-01	Journal of Medical Internet Research	26	1	-	e45751	ISSN-14388871	23709	Journal	English	-	6	-	7	-	6	0.68	2	0	0	0.12	12	10	0	Ramamoorthi, K., Stamenova, V., Liu, R.H. and 1 more (...) (2024).The Implementation of Federated Digital Identifiers in Health Care: Rapid Review. Journal of Medical Internet Research,26(1)	https://www.scopus.com/record/display.url?eid=2-s2.0-85184674919&origin=resultslist	Article	Gold	2-s2.0-85184674919	38329799	University of Toronto	1	60016900| 60016849| 60021600| 60016900	Women's College Hospital| University of Toronto| University of Toronto Faculty of Medicine| Women's College Hospital	57218175270	16302966700	-	-	Canada	1	2718	Health Informatics	5	Life Sciences & Medicine	532
Association Between the Composite Cardiovascular Risk and mHealth Use Among Adults in the 2017-2020 Health Information National Trends Survey: Cross-Sectional Study	Chen, Y.| Turkson-Ocran, R.-A.| Koirala, B.| Davidson, P.M.| Commodore-Mensah, Y.| Himmelfarb, C.D.	6	57195230413| 57194852365| 57202752245| 7202137456| 54879313600| 57218094845	2024	2024-01-04	Journal of medical Internet research	26	-	-	-	ISSN-14388871	23709	Journal	English	-	6	-	7	-	6	0	0	0	0	0.12	12	10	0	Chen, Y., Turkson-Ocran, R.-A., Koirala, B. and 3 more (...) (2024).Association Between the Composite Cardiovascular Risk and mHealth Use Among Adults in the 2017-2020 Health Information National Trends Survey: Cross-Sectional Study. Journal of medical Internet research,26	https://www.scopus.com/record/display.url?eid=2-s2.0-85181761587&origin=resultslist	Article	Gold	2-s2.0-85181761587	38175685	Johns Hopkins University| Harvard University| University of Wollongong| Beth Israel Deaconess Medical Center	4	60006498| 60002746| 60030058| 60011664| 60006183| 60001117	Johns Hopkins School of Nursing| Harvard Medical School| Beth Israel Deaconess Medical Center| University of Wollongong| Johns Hopkins Bloomberg School of Public Health| Johns Hopkins University School of Medicine	57195230413	57218094845	-	-	United States| Australia	2	2718	Health Informatics	5	Life Sciences & Medicine	532
Chatbots That Deliver Contraceptive Support: Systematic Review	Mills, R.| Mangone, E.R.| Lesh, N.| Jayal, G.| Mohan, D.| Baraitser, P.	6	58528292700| 55735744400| 55837264400| 58503538100| 58917880400| 55838645200	2024	2024-01-01	Journal of Medical Internet Research	26	1	-	e46758	ISSN-14388871	23709	Journal	English	-	6	-	7	-	6	0	0	0	0	0.12	12	10	0	Mills, R., Mangone, E.R., Lesh, N. and 3 more (...) (2024).Chatbots That Deliver Contraceptive Support: Systematic Review. Journal of Medical Internet Research,26(1)	https://www.scopus.com/record/display.url?eid=2-s2.0-85186621493&origin=resultslist	Article	Green	2-s2.0-85186621493	38412028	Johns Hopkins University| Bill and Melinda Gates Foundation| Dimagi, Inc.	3	126570376| 60022241| 60138579| 60006183	SH24| Bill & Melinda Gates Foundation| Dimagi, Inc.| Johns Hopkins Bloomberg School of Public Health	58528292700	55838645200	58528292700	-	United Kingdom| United States	2	2718	Health Informatics	5	Life Sciences & Medicine	532
Comparing the Effectiveness of the Blended Delivery Mode With the Face-to-Face Delivery Mode of Smoking Cessation Treatment: Noninferiority Randomized Controlled Trial	Siemer, L.| Pieterse, M.E.| Ben Allouch, S.| Postel, M.G.| Brusse-Keizer, M.G.J.	5	57192080628| 23969041800| 25928331900| 9735627200| 25647333400	2024	2024-01-01	Journal of Medical Internet Research	26	1	-	e47040	ISSN-14388871	23709	Journal	English	-	6	-	7	-	6	0	0	0	0	0.12	12	10	0	Siemer, L., Pieterse, M.E., Ben Allouch, S. and 2 more (...) (2024).Comparing the Effectiveness of the Blended Delivery Mode With the Face-to-Face Delivery Mode of Smoking Cessation Treatment: Noninferiority Randomized Controlled Trial. Journal of Medical Internet Research,26(1)	https://www.scopus.com/record/display.url?eid=2-s2.0-85185712018&origin=resultslist	Article	Gold	2-s2.0-85185712018	38376901	University of Amsterdam| Medisch Spectrum Twente| University of Twente| Saxion University of Applied Sciences	4	60108010| 60020599| 60108010| 60002483| 60002483| 60005675| 60020599	Saxion University of Applied Sciences| Universiteit Twente| Saxion University of Applied Sciences| Universiteit van Amsterdam| Universiteit van Amsterdam| Medisch Spectrum Twente (MST)| Universiteit Twente	57192080628	25647333400	57192080628	-	Netherlands	1	2718	Health Informatics	5	Life Sciences & Medicine	532
Embodied Conversational Agents for Chronic Diseases: Scoping Review	Jiang, Z.| Huang, X.| Wang, Z.| Liu, Y.| Huang, L.| Luo, X.	6	58550716600| 58550515900| 58550516000| 58550923800| 57189870084| 58806089200	2024	2024-01-09	Journal of medical Internet research	26	-	-	-	ISSN-14388871	23709	Journal	English	-	6	-	7	-	6	1.78	9	0	0	0.13	12	10	0	Jiang, Z., Huang, X., Wang, Z. and 3 more (...) (2024).Embodied Conversational Agents for Chronic Diseases: Scoping Review. Journal of medical Internet research,26	https://www.scopus.com/record/display.url?eid=2-s2.0-85181992991&origin=resultslist	Review	Gold|Green	2-s2.0-85181992991	38194260	Zhejiang University	1	60029310| 60118428| 124727367	Zhejiang University School of Medicine| The First Affiliated Hospital, Zhejiang University School of Medicine| Zhejiang Evaluation Center for Medical Service and Administration	58550716600	58806089200	-	-	China	1	2718	Health Informatics	5	Life Sciences & Medicine	532
Analyzing Reddit Forums Specific to Abortion That Yield Diverse Dialogues Pertaining to Medical Information Seeking and Personal Worldviews: Data Mining and Natural Language Processing Comparative Study	Valdez, D.| Mena-Meléndez, L.| Crawford, B.L.| Jozkowski, K.N.	4	57195264145| 57219387680| 57188993363| 36486544700	2024	2024-01-01	Journal of Medical Internet Research	26	1	-	e47408	ISSN-14388871	23709	Journal	English	-	6	-	7	-	6	0	0	0	0	0.12	12	10	0	Valdez, D., Mena-Meléndez, L., Crawford, B.L. and 1 more (...) (2024).Analyzing Reddit Forums Specific to Abortion That Yield Diverse Dialogues Pertaining to Medical Information Seeking and Personal Worldviews: Data Mining and Natural Language Processing Comparative Study. Journal of Medical Internet Research,26(1)	https://www.scopus.com/record/display.url?eid=2-s2.0-85185205934&origin=resultslist	Article	Gold	2-s2.0-85185205934	38354044	Indiana University Bloomington	1	60021121	Indiana University Bloomington	57195264145	36486544700	57195264145	-	United States	1	2718	Health Informatics	5	Life Sciences & Medicine	532
The Reporting Quality of Machine Learning Studies on Pediatric Diabetes Mellitus: Systematic Review	Zrubka, Z.| Kertész, G.| Gulácsi, L.| Czere, J.| Hölgyesi, Á.| Nezhad, H.M.| Mosavi, A.| Kovács, L.| Butte, A.J.| Péntek, M.	10	57136766100| 56209211100| 15829373600| 57960642400| 56449310000| 58690786300| 57191408081| 55635388900| 7003333396| 23111917300	2024	2024-01-01	Journal of Medical Internet Research	26	1	-	e47430	ISSN-14388871	23709	Journal	English	-	6	-	7	-	6	1.19	6	1	0	0.13	4	10	0	Zrubka, Z., Kertész, G., Gulácsi, L. and 7 more (...) (2024).The Reporting Quality of Machine Learning Studies on Pediatric Diabetes Mellitus: Systematic Review. Journal of Medical Internet Research,26(1)	https://www.scopus.com/record/display.url?eid=2-s2.0-85178643910&origin=resultslist	Review	Gold|Green	2-s2.0-85178643910	38241075	Óbuda University| University of California at San Francisco| Corvinus University of Budapest| Semmelweis University	4	60113209| 60070427| 60113209| 60113209| 60024812| 60001434| 60113209| 60031970| 60023691	Obuda University| John von Neumann Faculty of Informatics| Obuda University| Obuda University| Semmelweis Egyetem| Budapesti Corvinus Egyetem| Obuda University| UCSF School of Medicine| University of California, San Francisco	57136766100	23111917300	57136766100	-	United States| Hungary	2	2718	Health Informatics	5	Life Sciences & Medicine	532
Willingness to Use Digital Health Screening and Tracking Tools for Public Health in Sexual Minority Populations in a National Probability Sample: Quantitative Intersectional Analysis	Vincent, W.	1	22939445000	2024	2024-01-01	Journal of Medical Internet Research	26	1	-	e47448	ISSN-14388871	23709	Journal	English	-	6	-	7	-	6	0	0	0	0	0.12	12	10	0	Vincent, W. (2024).Willingness to Use Digital Health Screening and Tracking Tools for Public Health in Sexual Minority Populations in a National Probability Sample: Quantitative Intersectional Analysis. Journal of Medical Internet Research,26(1)	https://www.scopus.com/record/display.url?eid=2-s2.0-85187539934&origin=resultslist	Article	Gold	2-s2.0-85187539934	38457790	Temple University	1	60030398	Temple University	-	-	22939445000	22939445000	United States	1	2718	Health Informatics	5	Life Sciences & Medicine	532
Public Opinion About COVID-19 on a Microblog Platform in China: Topic Modeling and Multidimensional Sentiment Analysis of Social Media	Guo, F.| Liu, Z.| Lu, Q.| Ji, S.| Zhang, C.	5	58856684000| 58857296000| 58856684100| 55426751700| 57454956500	2024	2024-01-31	Journal of medical Internet research	26	-	-	-	ISSN-14388871	23709	Journal	English	-	6	-	7	-	6	0	0	0	0	0.12	12	10	0	Guo, F., Liu, Z., Lu, Q. and 2 more (...) (2024).Public Opinion About COVID-19 on a Microblog Platform in China: Topic Modeling and Multidimensional Sentiment Analysis of Social Media. Journal of medical Internet research,26	https://www.scopus.com/record/display.url?eid=2-s2.0-85183776784&origin=resultslist	Article	Gold	2-s2.0-85183776784	38294856	Carleton University| Zhejiang International Studies University| Zhejiang Gongshang University	3	60012581| 60012581| 60108785| 60017592| 60189772| 126471499	Zhejiang Gongshang University| Zhejiang Gongshang University| Zhejiang International Studies University| Carleton University| Sprott School of Business| Ltd.	58856684000	57454956500	-	-	China| Canada	2	2718	Health Informatics	5	Life Sciences & Medicine	532
Building Pandemic-Resilient Primary Care Systems: Lessons Learned From COVID-19	Jeong, Y.| Crowell, T.| Devon-Sand, A.| Sakata, T.| Sattler, A.| Shah, S.| Tsai, T.| Lin, S.	8	58905343600| 55930841700| 58122520100| 58905343700| 57162778700| 56970212000| 58905353200| 18437847900	2024	2024-01-01	Journal of Medical Internet Research	26	1	-	e47667	ISSN-14388871	23709	Journal	English	-	6	-	7	-	6	0	0	0	0	0.12	12	10	0	Jeong, Y., Crowell, T., Devon-Sand, A. and 5 more (...) (2024).Building Pandemic-Resilient Primary Care Systems: Lessons Learned From COVID-19. Journal of Medical Internet Research,26(1)	https://www.scopus.com/record/display.url?eid=2-s2.0-85185901416&origin=resultslist	Article		2-s2.0-85185901416	38393776	Stanford University	1	60032838	Stanford University School of Medicine	58905343600	18437847900	58905353200	-	United States	1	2718	Health Informatics	5	Life Sciences & Medicine	532
The Acceptance and Use of Digital Technologies for Self-Reporting Medication Safety Events after Care Transitions to Home in Patients with Cancer: Survey Study	Jiang, Y.| Hwang, M.| Cho, Y.| Friese, C.R.| Hawley, S.T.| Manojlovich, M.| Krauss, J.C.| Gong, Y.	8	57188673106| 58654677500| 57222512319| 14818932300| 7006316515| 6603483796| 7202204243| 58853195100	2024	2024-01-01	Journal of Medical Internet Research	26	1	-	e47685	ISSN-14388871	23709	Journal	English	-	6	-	7	-	6	0	0	0	0	0.12	12	10	0	Jiang, Y., Hwang, M., Cho, Y. and 5 more (...) (2024).The Acceptance and Use of Digital Technologies for Self-Reporting Medication Safety Events after Care Transitions to Home in Patients with Cancer: Survey Study. Journal of Medical Internet Research,26(1)	https://www.scopus.com/record/display.url?eid=2-s2.0-85187519416&origin=resultslist	Article	Gold	2-s2.0-85187519416	38457204	University of Texas Health Science Center at Houston| University of Michigan, Ann Arbor	2	60025778| 60032546| 60013060| 60025778| 60027512| 60016660| 60025778| 60033182| 60025778| 105621128	University of Michigan, Ann Arbor| University of Michigan School of Nursing| University of Michigan Rogel Cancer Center| University of Michigan, Ann Arbor| University of Texas Health Science Center at Houston| University of Michigan School of Public Health| University of Michigan, Ann Arbor| University of Michigan Medical School| University of Michigan, Ann Arbor| VA Ann Arbor Center for Clinical…	57188673106	58853195100	57188673106	-	United States	1	2718	Health Informatics	5	Life Sciences & Medicine	532
Integration of Patient-Reported Outcome Data Collected Via Web Applications and Mobile Apps Into a Nation-Wide COVID-19 Research Platform Using Fast Healthcare Interoperability Resources: Development Study	Oehm, J.B.| Riepenhausen, S.L.| Storck, M.| Dugas, M.| Pryss, R.| Varghese, J.	6	57217245076| 57208239638| 56427743100| 55550317000| 36142027900| 56485357200	2024	2024-01-01	Journal of Medical Internet Research	26	1	-	e47846	ISSN-14388871	23709	Journal	English	-	6	-	7	-	6	0	0	0	0	0.12	12	10	0	Oehm, J.B., Riepenhausen, S.L., Storck, M. and 3 more (...) (2024).Integration of Patient-Reported Outcome Data Collected Via Web Applications and Mobile Apps Into a Nation-Wide COVID-19 Research Platform Using Fast Healthcare Interoperability Resources: Development Study. Journal of Medical Internet Research,26(1)	https://www.scopus.com/record/display.url?eid=2-s2.0-85186576915&origin=resultslist	Article	Gold	2-s2.0-85186576915	38411999	University of Münster| Heidelberg University | University of Würzburg	3	60000401| 60003280| 60012689| 60000401	University of Münster| Universitätsklinikum Heidelberg| Julius-Maximilians-Universität Würzburg| University of Münster	57217245076	56485357200	57217245076	-	Germany	1	2718	Health Informatics	5	Life Sciences & Medicine	532
Status and Influencing Factors of Social Media Addiction in Chinese Workers: Cross-Sectional Survey Study	Kong, W.| Li, Y.| Luo, A.| Xie, W.	4	57694752300| 57695234500| 56401541300| 56391507200	2024	2024-01-01	Journal of Medical Internet Research	26	1	-	e48026	ISSN-14388871	23709	Journal	English	-	6	-	7	-	6	0	0	0	0	0.12	12	10	0	Kong, W., Li, Y., Luo, A. and 1 more (...) (2024).Status and Influencing Factors of Social Media Addiction in Chinese Workers: Cross-Sectional Survey Study. Journal of Medical Internet Research,26(1)	https://www.scopus.com/record/display.url?eid=2-s2.0-85187203023&origin=resultslist	Article	Gold	2-s2.0-85187203023	38446542	Central South University| Hunan Normal University	2	60017060| 60082822| 60017060| 60017060| 128533989| 60014070| 60121899| 60017060	Central South University| Second Xiangya Hospital of Central South University| Central South University| Central South University| Clinical Research Center for Cardiovascular Intelligent Healthcare in Hunan Province| Hunan Normal University| The 3rd Xiangya Hospital| Central South University	57694752300	56391507200	56401541300	-	China	1	2718	Health Informatics	5	Life Sciences & Medicine	532
Preliminary Efficacy of a Digital Intervention for Adolescent Depression: Randomized Controlled Trial	Peake, E.| Miller, I.| Flannery, J.| Chen, L.| Lake, J.| Padmanabhan, A.	6	56328604400| 57884622000| 55553313800| 58873292200| 57222216295| 58823093700	2024	2024-02-07	Journal of medical Internet research	26	-	-	-	ISSN-14388871	23709	Journal	English	-	6	-	7	-	6	0.34	1	0	0	0.12	12	10	0	Peake, E., Miller, I., Flannery, J. and 3 more (...) (2024).Preliminary Efficacy of a Digital Intervention for Adolescent Depression: Randomized Controlled Trial. Journal of medical Internet research,26	https://www.scopus.com/record/display.url?eid=2-s2.0-85184531688&origin=resultslist	Article	Gold	2-s2.0-85184531688	38324367	Big Health Ltd| Santa Clara University	2	123703486| 60111990| 122769079| 60010451	LIMBIX HEALTH, INC.| Big Health Ltd| Digital Medicine Society| Santa Clara University	56328604400	58823093700	-	-	United States	1	2718	Health Informatics	5	Life Sciences & Medicine	532
Predictive Value of Machine Learning for Platinum Chemotherapy Responses in Ovarian Cancer: Systematic Review and Meta-Analysis	Wang, Q.| Chang, Z.| Liu, X.| Wang, Y.| Feng, C.| Ping, Y.| Feng, X.	7	57613556600| 57210562625| 57560025800| 57443471900| 58843177000| 57215288971| 55357324400	2024	2024-01-01	Journal of Medical Internet Research	26	1	-	e48527	ISSN-14388871	23709	Journal	English	-	6	-	7	-	6	1.98	10	0	0	0.13	12	10	0	Wang, Q., Chang, Z., Liu, X. and 4 more (...) (2024).Predictive Value of Machine Learning for Platinum Chemotherapy Responses in Ovarian Cancer: Systematic Review and Meta-Analysis. Journal of Medical Internet Research,26(1)	https://www.scopus.com/record/display.url?eid=2-s2.0-85183082996&origin=resultslist	Review	Gold	2-s2.0-85183082996	38252469	Heilongjiang University of Traditional Chinese Medicine	1	60031977| 60031977| 60031977	Heilongjiang University of Chinese Medicine| Heilongjiang University of Chinese Medicine| Heilongjiang University of Chinese Medicine	57613556600	55357324400	55357324400	-	China	1	2718	Health Informatics	5	Life Sciences & Medicine	532
Costs and Cardiovascular Benefits of a Fourth-Generation Synchronous Telehealth Program on Mortality and Cardiovascular Outcomes for Patients With Atrial Fibrillation: Retrospective Cohort Study	Chang, H.-Y.| Wu, H.-W.| Hung, C.-S.| Chen, Y.-H.| Huang, C.-C.| Yang, L.-T.| Hwang, S.-T.| Yu, J.-Y.| Lee, J.-K.| Ho, Y.-L.	10	57216898871| 57200976974| 14028166900| 35847363200| 53864940700| 55918405800| 57396956200| 23571313400| 34869965100| 7402554868	2024	2024-01-08	Journal of medical Internet research	26	-	-	-	ISSN-14388871	23709	Journal	English	-	6	-	7	-	6	0.34	1	0	0	0.12	12	10	0	Chang, H.-Y., Wu, H.-W., Hung, C.-S. and 7 more (...) (2024).Costs and Cardiovascular Benefits of a Fourth-Generation Synchronous Telehealth Program on Mortality and Cardiovascular Outcomes for Patients With Atrial Fibrillation: Retrospective Cohort Study. Journal of medical Internet research,26	https://www.scopus.com/record/display.url?eid=2-s2.0-85182027623&origin=resultslist	Article	Gold	2-s2.0-85182027623	38190237	National Taiwan University	1	60073385| 60073385| 60025370| 60005429| 60073385| 60073385| 60073385| 60025370| 60073385| 60238182| 60005429| 60025370	National Taiwan University Hospital| National Taiwan University Hospital| National Taiwan University College of Medicine| National Taiwan University| National Taiwan University Hospital| National Taiwan University Hospital| National Taiwan University Hospital| National Taiwan University College of Medicine| National Taiwan University Hospital| College of Management| National Taiwan University| Na…	57216898871	7402554868	-	-	Taiwan	1	2718	Health Informatics	5	Life Sciences & Medicine	532
Use of Large Language Models to Assess the Likelihood of Epidemics From the Content of Tweets: Infodemiology Study	Deiner, M.S.| Deiner, N.A.| Hristidis, V.| McLeod, S.D.| Doan, T.| Lietman, T.M.| Porco, T.C.	7	6507814354| 58912953800| 6507537461| 57210775351| 58876537700| 7004100865| 6701556756	2024	2024-01-01	Journal of Medical Internet Research	26	1	-	e49139	ISSN-14388871	23709	Journal	English	-	6	-	7	-	6	0	0	0	0	0.12	12	10	0	Deiner, M.S., Deiner, N.A., Hristidis, V. and 4 more (...) (2024).Use of Large Language Models to Assess the Likelihood of Epidemics From the Content of Tweets: Infodemiology Study. Journal of Medical Internet Research,26(1)	https://www.scopus.com/record/display.url?eid=2-s2.0-85186370622&origin=resultslist	Article	Gold	2-s2.0-85186370622	38427404	University of California at San Francisco| University of California at Santa Barbara| University of California at Riverside	3	60023691| 60031970| 60023691| 60029241| 60029526| 60137655| 100339373| 60023691| 60031970| 60023691	University of California, San Francisco| UCSF School of Medicine| University of California, San Francisco| University of California, Santa Barbara| University of California, Riverside| Marlan and Rosemary Bourns College of Engineering| American Academy of Ophthalmology| University of California, San Francisco| UCSF School of Medicine| University of California, San Francisco	6507814354	6701556756	6701556756	-	United States	1	2718	Health Informatics	5	Life Sciences & Medicine	532
Effectiveness and Feasibility of Telehealth-Based Dietary Interventions Targeting Cardiovascular Disease Risk Factors: Systematic Review and Meta-Analysis	Trivedi, R.| Elshafie, S.| Tackett, R.| Young, H.| Sattler, E.L.P.	5	58661507600| 57203749784| 56098451300| 7401639016| 55653860800	2024	2024-01-01	Journal of Medical Internet Research	26	1	-	e49178	ISSN-14388871	23709	Journal	English	-	6	-	7	-	6	0.34	1	0	0	0.12	12	10	0	Trivedi, R., Elshafie, S., Tackett, R. and 2 more (...) (2024).Effectiveness and Feasibility of Telehealth-Based Dietary Interventions Targeting Cardiovascular Disease Risk Factors: Systematic Review and Meta-Analysis. Journal of Medical Internet Research,26(1)	https://www.scopus.com/record/display.url?eid=2-s2.0-85185234514&origin=resultslist	Article		2-s2.0-85185234514	38363635	University of Georgia	1	60029747| 60112528| 60029747	University of Georgia| College of Family & Consumer Sciences| University of Georgia	58661507600	55653860800	55653860800	-	United States	1	2718	Health Informatics	5	Life Sciences & Medicine	532
The Digital Therapeutics Real-World Evidence Framework: An Approach for Guiding Evidence-Based Digital Therapeutics Design, Development, Testing, and Monitoring	Kim, M.| Patrick, K.| Nebeker, C.| Godino, J.| Stein, S.| Klasnja, P.| Perski, O.| Viglione, C.| Coleman, A.| Hekler, E.	10	57216742904| 58919613600| 37119320700| 36552367700| 58921982800| 22834990200| 57195261126| 57205663960| 56489784700| 23034393200	2024	2024-01-01	Journal of Medical Internet Research	26	1	-	e49208	ISSN-14388871	23709	Journal	English	-	6	-	7	-	6	0	0	0	0	0.12	12	10	0	Kim, M., Patrick, K., Nebeker, C. and 7 more (...) (2024).The Digital Therapeutics Real-World Evidence Framework: An Approach for Guiding Evidence-Based Digital Therapeutics Design, Development, Testing, and Monitoring. Journal of Medical Internet Research,26(1)	https://www.scopus.com/record/display.url?eid=2-s2.0-85186846706&origin=resultslist	Article		2-s2.0-85186846706	38441954	Qualcomm Incorporated| Human Longevity, Inc.| Yonsei University| University of Michigan, Ann Arbor| University of California at San Diego| Tampere University	6	60114471| 60030612| 60016728| 60030612| 60013301| 60030612| 113181296| 130994523| 60025778| 60011170| 127431112	Human Longevity, Inc.| University of California, San Diego| Yonsei University College of Medicine| University of California, San Diego| Qualcomm Incorporated| University of California, San Diego| Family Health Centers of San Diego| Spiral Health Inc| University of Michigan, Ann Arbor| Tampere University| Small Steps Labs LLC dba Fitabase Inc	57216742904	23034393200	23034393200	-	South Korea| Finland| United States	3	2718	Health Informatics	5	Life Sciences & Medicine	532
Virtual Reality–Based Exercise Rehabilitation in Cancer-Related Dysfunctions: Scoping Review	Su, Z.| Zhang, L.| Lian, X.| Guan, M.	4	58911549400| 57213178267| 58911727300| 58911459600	2024	2024-01-01	Journal of Medical Internet Research	26	1	-	e49312	ISSN-14388871	23709	Journal	English	-	6	-	7	-	6	0	0	0	0	0.13	12	10	0	Su, Z., Zhang, L., Lian, X. and 1 more (...) (2024).Virtual Reality–Based Exercise Rehabilitation in Cancer-Related Dysfunctions: Scoping Review. Journal of Medical Internet Research,26(1)	https://www.scopus.com/record/display.url?eid=2-s2.0-85186264361&origin=resultslist	Review	Gold	2-s2.0-85186264361	38407951	Peking University	1	60004573| 60014966| 60001604| 60008510	Peking University Health Science Center| Peking University| Ministry of Education of the People's Republic of China| Beijing Cancer Hospital	58911549400	58911459600	57213178267	-	China	1	2718	Health Informatics	5	Life Sciences & Medicine	532
Consumption of Health-Related Videos and Human Papillomavirus Awareness: Cross-Sectional Analyses of a US National Survey and YouTube From the Urban-Rural Context	Garg, A.| Nyitray, A.G.| Roberts, J.R.| Shungu, N.| Ruggiero, K.J.| Chandler, J.| Damgacioglu, H.| Zhu, Y.| Brownstein, N.C.| Sterba, K.R.| Deshmukh, A.A.| Sonawane, K.	12	57202070960| 14319347000| 57203777472| 36648038500| 7004186097| 58816811500| 56007928600| 57208886134| 19638240800| 14319343100| 58816716100| 56454185900	2024	2024-01-01	Journal of Medical Internet Research	26	1	-	e49749	ISSN-14388871	23709	Journal	English	-	6	-	7	-	6	2.4	7	0	0	0.12	12	10	0	Garg, A., Nyitray, A.G., Roberts, J.R. and 9 more (...) (2024).Consumption of Health-Related Videos and Human Papillomavirus Awareness: Cross-Sectional Analyses of a US National Survey and YouTube From the Urban-Rural Context. Journal of Medical Internet Research,26(1)	https://www.scopus.com/record/display.url?eid=2-s2.0-85182539660&origin=resultslist	Article	Gold|Green	2-s2.0-85182539660	38224476	Medical College of Wisconsin| Medical University of South Carolina	2	60023222| 60023222| 60012553| 60012553| 130722825	Medical University of South Carolina| Medical University of South Carolina| Medical College of Wisconsin| Medical College of Wisconsin| Applications Center for Healthful Lifestyles	57202070960	56454185900	56454185900	-	United States	1	2718	Health Informatics	5	Life Sciences & Medicine	532
Improvement of Cancer Prevention and Control: Reflection on the Role of Emerging Information Technologies	Dong, P.| Mao, A.| Qiu, W.| Li, G.	4	57203659315| 56956518400| 56956286000| 58914248900	2024	2024-01-01	Journal of Medical Internet Research	26	1	-	e50000	ISSN-14388871	23709	Journal	English	-	6	-	7	-	6	0	0	0	0	0.12	12	10	0	Dong, P., Mao, A., Qiu, W. and 1 more (...) (2024).Improvement of Cancer Prevention and Control: Reflection on the Role of Emerging Information Technologies. Journal of Medical Internet Research,26(1)	https://www.scopus.com/record/display.url?eid=2-s2.0-85186452704&origin=resultslist	Article		2-s2.0-85186452704	38412009	Chinese Academy of Medical Sciences	1	60091826| 60122781| 124376715	Institute of Medical Information & Library, Chinese Academy of Medical Sciences & Peking Union Medic| Chinese Academy of Medical Sciences & Peking Union Medical College| Chinese Preventive Medicine Association	57203659315	58914248900	56956518400	-	China	1	2718	Health Informatics	5	Life Sciences & Medicine	532
Media Use Behavior Mediates the Association Between Family Health and Intention to Use Mobile Health Devices Among Older Adults: Cross-Sectional Study	Chang, J.| Mai, Y.| Zhang, D.| Yang, X.| Li, A.| Yan, W.| Wu, Y.| Chen, J.	8	57216716201| 58897632100| 58897925600| 58898077000| 58406060300| 58897925700| 57224939833| 57194513790	2024	2024-01-01	Journal of Medical Internet Research	26	1	-	e50012	ISSN-14388871	23709	Journal	English	-	6	-	7	-	6	0.34	1	0	0	0.12	12	10	0	Chang, J., Mai, Y., Zhang, D. and 5 more (...) (2024).Media Use Behavior Mediates the Association Between Family Health and Intention to Use Mobile Health Devices Among Older Adults: Cross-Sectional Study. Journal of Medical Internet Research,26(1)	https://www.scopus.com/record/display.url?eid=2-s2.0-85185574219&origin=resultslist	Article	Gold	2-s2.0-85185574219	38373031	Southern Medical University| Peking University	2	60002593| 60002593| 60004573| 60014966	Southern Medical University| Southern Medical University| Peking University Health Science Center| Peking University	57216716201	57194513790	57194513790	-	China	1	2718	Health Informatics	5	Life Sciences & Medicine	532
Dental Students’ Satisfaction With Web-Based Learning During the Initial Phase of the COVID-19 Pandemic: Mixed Methods Study	Lee, M.| An, S.Y.| Ihm, J.	3	57209718217| 56381946500| 55993448400	2024	2024-01-01	Journal of Medical Internet Research	26	1	-	e50278	ISSN-14388871	23709	Journal	English	-	6	-	7	-	6	0	0	0	0	0.12	12	10	0	Lee, M., An, S.Y., Ihm, J. (2024).Dental Students’ Satisfaction With Web-Based Learning During the Initial Phase of the COVID-19 Pandemic: Mixed Methods Study. Journal of Medical Internet Research,26(1)	https://www.scopus.com/record/display.url?eid=2-s2.0-85187512273&origin=resultslist	Article	Gold	2-s2.0-85187512273	38457808	Wonkwang University| Yale University| Seoul National University	3	60007879| 60005455| 60033270| 60081420| 60013682	Yale School of Nursing| Yale University| Wonkwang University| Seoul National University School of Dentistry| Seoul National University	57209718217	55993448400	55993448400	-	South Korea| United States	2	2718	Health Informatics	5	Life Sciences & Medicine	532
Machine Learning-Based Prediction of Suicidality in Adolescents With Allergic Rhinitis: Derivation and Validation in 2 Independent Nationwide Cohorts	Lee, H.| Cho, J.K.| Park, J.| Lee, H.| Fond, G.| Boyer, L.| Kim, H.J.| Park, S.| Cho, W.| Lee, H.| Lee, J.| Yon, D.K.	12	58403500500| 58678379500| 57092892800| 58889654100| 57192192554| 8951031500| 58065396200| 58889684100| 58146983800| 58288501400| 57314523000| 57193675906	2024	2024-01-01	Journal of Medical Internet Research	26	1	-	e51473	ISSN-14388871	23709	Journal	English	-	6	-	7	-	6	0.68	2	0	0	0.12	12	10	0	Lee, H., Cho, J.K., Park, J. and 9 more (...) (2024).Machine Learning-Based Prediction of Suicidality in Adolescents With Allergic Rhinitis: Derivation and Validation in 2 Independent Nationwide Cohorts. Journal of Medical Internet Research,26(1)	https://www.scopus.com/record/display.url?eid=2-s2.0-85185207852&origin=resultslist	Article	Gold	2-s2.0-85185207852	38354043	Kyung Hee University| Aix-Marseille Université| Assistance publique - Hôpitaux de Marseille| Columbia University	4	60001873| 60028708| 60027565| 60102127| 60004797| 60004797| 60001873| 60001873| 60028708	Kyung Hee University| KyungHee University College of Medicine| Columbia University Irving Medical Center| Aix Marseille Université| AP-HM Assistance Publique - Hôpitaux de Marseille| AP-HM Assistance Publique - Hôpitaux de Marseille| Kyung Hee University| Kyung Hee University| KyungHee University College of Medicine	58403500500	57193675906	57193675906	-	South Korea| United States| France	3	2718	Health Informatics	5	Life Sciences & Medicine	532
Effects of a Rice-Farming Simulation Video Game on Nature Relatedness, Nutritional Status, and Psychological State in Urban-Dwelling Adults During the COVID-19 Pandemic: Randomized Waitlist Controlled Trial	Lee, S.| Yuh, C.| Shin, Y.-B.| Lee, H.-J.| Lee, Y.-M.| Lee, J.| Cho, C.-H.	7	57219421301| 58843156400| 58843156500| 58843254500| 55560944900| 58843198600| 56602182100	2024	2024-01-01	Journal of Medical Internet Research	26	1	-	e51596	ISSN-14388871	23709	Journal	English	-	6	-	7	-	6	2.4	7	0	0	0.12	12	10	0	Lee, S., Yuh, C., Shin, Y.-B. and 4 more (...) (2024).Effects of a Rice-Farming Simulation Video Game on Nature Relatedness, Nutritional Status, and Psychological State in Urban-Dwelling Adults During the COVID-19 Pandemic: Randomized Waitlist Controlled Trial. Journal of Medical Internet Research,26(1)	https://www.scopus.com/record/display.url?eid=2-s2.0-85183086156&origin=resultslist	Article	Gold	2-s2.0-85183086156	38252464	Ewha Womans University| Korea University	2	60029700| 60029700| 60001018| 60030358| 60029700	Korea University College of Medicine| Korea University College of Medicine| Ewha Womans University| Ewha Womans University School of Medicine| Korea University College of Medicine	57219421301	56602182100	56602182100	-	South Korea	1	2718	Health Informatics	5	Life Sciences & Medicine	532
Limitations of the Cough Sound-Based COVID-19 Diagnosis Artificial Intelligence Model and its Future Direction: Longitudinal Observation Study	Kim, J.| Choi, Y.S.| Lee, Y.J.| Yeo, S.G.| Kim, K.W.| Kim, M.S.| Rahmati, M.| Yon, D.K.| Lee, J.	9	58870924100| 55685962600| 57203798713| 55572248100| 56128365800| 57203591936| 55802046400| 57193675906| 57314523000	2024	2024-02-06	Journal of medical Internet research	26	-	-	-	ISSN-14388871	23709	Journal	English	-	6	-	7	-	6	0.68	2	0	0	0.12	12	10	0	Kim, J., Choi, Y.S., Lee, Y.J. and 6 more (...) (2024).Limitations of the Cough Sound-Based COVID-19 Diagnosis Artificial Intelligence Model and its Future Direction: Longitudinal Observation Study. Journal of medical Internet research,26	https://www.scopus.com/record/display.url?eid=2-s2.0-85184393433&origin=resultslist	Article	Gold	2-s2.0-85184393433	38319694	University of Ulsan| Kyung Hee University| Harvard University| Lorestan University| Massachusetts Institute of Technology| Vali-e-Asr University of Rafsanjan| Broad Institute	7	60001873| 60006240| 60068691| 60001001| 60001001| 60001001| 60022195| 60026420| 60077835| 60025071| 60028708| 60025071| 60028708| 60001873	Kyung Hee University| University of Ulsan College of Medicine| Asan Medical Center| Broad Institute| Broad Institute| Broad Institute| Massachusetts Institute of Technology| Lorestan University| Vali-e-Asr University of Rafsanjan| Kyung Hee Medical Center| KyungHee University College of Medicine| Kyung Hee Medical Center| KyungHee University College of Medicine| Kyung Hee University	58870924100	57314523000	-	-	South Korea| United States| Iran	3	2718	Health Informatics	5	Life Sciences & Medicine	532
Public Health Dashboards in Overdose Prevention: The Rhode Island Approach to Public Health Data Literacy, Partnerships, and Action	Yedinak, J.| Krieger, M.S.| Joseph, R.| Levin, S.| Edwards, S.| Bailer, D.A.| Goyer, J.| Ndoye, C.D.| Schultz, C.| Koziol, J.| Elmaleh, R.| Hallowell, B.D.| Hampson, T.| Duong, E.| Shihipar, A.| Goedel, W.C.| Marshall, B.D.L.	17	57189215020| 57194499539| 56892606900| 58887616400| 57467026000| 57370193900| 57196056207| 57218322604| 58888174700| 57192672906| 57323402800| 57193567288| 58888174800| 58808745000| 57438209500| 57006471500| 57201654120	2024	2024-01-01	Journal of Medical Internet Research	26	1	-	e51671	ISSN-14388871	23709	Journal	English	-	6	-	7	-	6	0	0	0	0	0.13	12	10	0	Yedinak, J., Krieger, M.S., Joseph, R. and 14 more (...) (2024).Public Health Dashboards in Overdose Prevention: The Rhode Island Approach to Public Health Data Literacy, Partnerships, and Action. Journal of Medical Internet Research,26(1)	https://www.scopus.com/record/display.url?eid=2-s2.0-85185150275&origin=resultslist	Review	Gold	2-s2.0-85185150275	38345849	Brown University| Rhode Island College| State of Rhode Island	3	60011460| 115503562| 127775590| 60020239| 114686056| 60007475| 60014888| 60011460	Brown University| AIDS CARE OCEAN STATE, INC.| PARENT SUPPORT NETWORK OF RHODE ISLAND| Rhode Island Department of Health| Project Weber/RENEW| Rhode Island College| State of Rhode Island| Brown University	57189215020	57201654120	57189215020	-	United States	1	2718	Health Informatics	5	Life Sciences & Medicine	532
Evaluating the Impact of Virtual Reality on the Behavioral and Psychological Symptoms of Dementia and Quality of Life of Inpatients With Dementia in Acute Care: Randomized Controlled Trial (VRCT)	Appel, L.| Appel, E.| Kisonas, E.| Lewis-Fung, S.| Pardini, S.| Rosenberg, J.| Appel, J.| Smith, C.	8	53864621900| 56353033100| 57219663270| 57921683400| 57202076742| 56071329700| 58024782400| 57219662752	2024	2024-01-30	Journal of medical Internet research	26	-	-	-	ISSN-14388871	23709	Journal	English	-	6	-	7	-	6	0	0	0	0	0.12	12	10	0	Appel, L., Appel, E., Kisonas, E. and 5 more (...) (2024).Evaluating the Impact of Virtual Reality on the Behavioral and Psychological Symptoms of Dementia and Quality of Life of Inpatients With Dementia in Acute Care: Randomized Controlled Trial (VRCT). Journal of medical Internet research,26	https://www.scopus.com/record/display.url?eid=2-s2.0-85183732060&origin=resultslist	Article	Gold	2-s2.0-85183732060	38289666	University of Padua| University of Toronto| University Health Network| Toronto Metropolitan University	4	105839941| 60030951| 60030951| 60014468| 60010698| 60000481| 60189774| 60030838	Faculty of Medicine| Toronto Rehabilitation Institute| Toronto Rehabilitation Institute| University Health Network University of Toronto| Toronto East Health Network| Università degli Studi di Padova| Ted Rogers School of Management| Toronto Metropolitan University	53864621900	57219662752	-	-	Italy| Canada	2	2718	Health Informatics	5	Life Sciences & Medicine	532
What’s in a Name? Experimental Evidence of Gender Bias in Recommendation Letters Generated by ChatGPT	Kaplan, D.M.| Palitsky, R.| Arconada Alvarez, S.J.| Pozzo, N.S.| Greenleaf, M.N.| Atkinson, C.A.| Lam, W.A.	7	57190006779| 57120077900| 57191531083| 58810756000| 57371209300| 57211923894| 58921965700	2024	2024-01-01	Journal of Medical Internet Research	26	1	-	e51837	ISSN-14388871	23709	Journal	English	-	6	-	7	-	6	0	0	0	0	0.12	12	10	0	Kaplan, D.M., Palitsky, R., Arconada Alvarez, S.J. and 4 more (...) (2024).What’s in a Name? Experimental Evidence of Gender Bias in Recommendation Letters Generated by ChatGPT. Journal of Medical Internet Research,26(1)	https://www.scopus.com/record/display.url?eid=2-s2.0-85186842849&origin=resultslist	Article	Gold	2-s2.0-85186842849	38441945	Georgia Institute of Technology| Emory University| University of Arizona	3	60002339| 60000928| 60025097| 60002339| 60010065| 60000928| 60019647	Emory University School of Medicine| Emory University| Woodruff Health Sciences Center| Emory University School of Medicine| The University of Arizona| Emory University| Georgia Institute of Technology	57190006779	58921965700	57190006779	-	United States	1	2718	Health Informatics	5	Life Sciences & Medicine	532
Development and Validation of a Robust and Interpretable Early Triaging Support System for Patients Hospitalized With COVID-19: Predictive Algorithm Modeling and Interpretation Study	Baek, S.| Jeong, Y.J.| Kim, Y.-H.| Kim, J.Y.| Kim, J.H.| Kim, E.Y.| Lim, J.-K.| Kim, J.| Kim, Z.| Kim, K.| Chung, M.J.	11	58753322500| 57706214000| 35313444300| 57196169650| 55910532600| 55577620300| 55515341400| 57207436660| 57224128611| 57467763700| 55728272500	2024	2024-01-11	Journal of medical Internet research	26	-	-	-	ISSN-14388871	23709	Journal	English	-	6	-	7	-	6	1.71	5	0	0	0.12	12	10	0	Baek, S., Jeong, Y.J., Kim, Y.-H. and 8 more (...) (2024).Development and Validation of a Robust and Interpretable Early Triaging Support System for Patients Hospitalized With COVID-19: Predictive Algorithm Modeling and Interpretation Study. Journal of medical Internet research,26	https://www.scopus.com/record/display.url?eid=2-s2.0-85182275116&origin=resultslist	Article	Gold|Green	2-s2.0-85182275116	38206673	Sungkyunkwan University| Samsung| Pusan National University| Kyungpook National University| Chonnam National University| Keimyung University| Chungnam National University| New York University| Gachon University	9	60020857| 60020857| 60021784| 60212157| 60212048| 60015576| 60005732| 60199632| 60009801| 60012704| 60022417| 60016329| 60020857| 60020857| 60007511| 60020857| 60020857	Samsung Medical Center, Sungkyunkwan university| Samsung Medical Center, Sungkyunkwan university| New York University| Pusan National University Yangsan Hospital| Chonnam National University Hospital| Keimyung University| Chungnam National University, College of Medicine| Gachon University| Kyungpook National University School of Medicine| Kyungpook National University| Chungnam National Universi…	58753322500	55728272500	-	-	South Korea| United States	2	2718	Health Informatics	5	Life Sciences & Medicine	532
Living Lab Data of Patient Needs and Expectations for eHealth-Based Cardiac Rehabilitation in Germany and Spain From the TIMELY Study: Cross-Sectional Analysis	Schmitz, B.| Wirtz, S.| Sestayo-Fernández, M.| Schäfer, H.| Douma, E.R.| Alonso Vazquez, M.| González-Salvado, V.| Habibovic, M.| Gatsios, D.| Johan Kop, W.| Peña-Gil, C.| Mooren, F.	12	25647023200| 58896507500| 57431598000| 57715981600| 57219613874| 58903502700| 56480712800| 36674873400| 36975570100| 58923800800| 15221028800| 6701376686	2024	2024-01-01	Journal of Medical Internet Research	26	1	-	e53991	ISSN-14388871	23709	Journal	English	-	6	-	7	-	6	0	0	0	0	0.12	12	10	0	Schmitz, B., Wirtz, S., Sestayo-Fernández, M. and 9 more (...) (2024).Living Lab Data of Patient Needs and Expectations for eHealth-Based Cardiac Rehabilitation in Germany and Spain From the TIMELY Study: Cross-Sectional Analysis. Journal of Medical Internet Research,26(1)	https://www.scopus.com/record/display.url?eid=2-s2.0-85185826708&origin=resultslist	Article		2-s2.0-85185826708	38386376	Witten/Herdecke University| Tilburg University	2	60022113| 122697292| 60272603| 60017145| 60276820| 126332006	Universität Witten/Herdecke| Center for Medical Rehabilitation| Instituto de Investigación Sanitaria de Santiago de Compostela| Tilburg University| Hospital Clínico Universitario de Santiago| Capemed	25647023200	6701376686	25647023200	-	Spain| Germany| Greece| Netherlands	4	2718	Health Informatics	5	Life Sciences & Medicine	532
A Rebalancing of Financial Valuations and Expectations Moving Forward in the Telehealth Sector as the United States Moves Toward a Post-COVID-19 Reality	Bettencourt, N.| Wilson, C.J.| Johnson, P.J.| D'Souza, F.	4	58537649900| 58537465300| 57212718241| 58537553700	2023	2023-01-01	Journal of Medical Internet Research	25	-	-	e35857	ISSN-14388871	23709	Journal	English	-	6	-	7	-	6	0.72	10	2	1.28	1.56	16	22	0	Bettencourt, N., Wilson, C.J., Johnson, P.J. and 1 more (...) (2023).A Rebalancing of Financial Valuations and Expectations Moving Forward in the Telehealth Sector as the United States Moves Toward a Post-COVID-19 Reality. Journal of Medical Internet Research,25	https://www.scopus.com/record/display.url?eid=2-s2.0-85167979632&origin=resultslist	Article	Gold|Green	2-s2.0-85167979632	37523216	-	0	112635565| 112635565	Boston Strategic Partners| Boston Strategic Partners	58537649900	58537553700	58537553700	-	United States	1	2718	Health Informatics	5	Life Sciences & Medicine	532
A Machine Learning Approach to Support Urgent Stroke Triage Using Administrative Data and Social Determinants of Health at Hospital Presentation: Retrospective Study	Chen, M.| Tan, X.| Padman, R.	3	56923951500| 57205697175| 55604034200	2023	2023-01-01	Journal of Medical Internet Research	25	-	-	e36477	ISSN-14388871	23709	Journal	English	-	6	-	7	-	6	1.01	14	0	0	1.56	41	41	0	Chen, M., Tan, X., Padman, R. (2023).A Machine Learning Approach to Support Urgent Stroke Triage Using Administrative Data and Social Determinants of Health at Hospital Presentation: Retrospective Study. Journal of Medical Internet Research,25	https://www.scopus.com/record/display.url?eid=2-s2.0-85147143424&origin=resultslist	Article	Gold|Green	2-s2.0-85147143424	36716097	Carnegie Mellon University| Florida International University| Santa Clara University	3	60015206| 60122601| 60010451| 60027950	Florida International University| Florida International University College of Business| Santa Clara University| Carnegie Mellon University	56923951500	55604034200	55604034200	-	United States	1	2718	Health Informatics	5	Life Sciences & Medicine	532
Using Social Media Data to Investigate Public Perceptions of Cannabis as a Medicine: Narrative Review	Khademi, S.| Hallinan, C.M.| Conway, M.| Bonomo, Y.	4	58119250600| 14123155400| 7103044028| 6603093250	2023	2023-01-01	Journal of Medical Internet Research	25	-	-	e36667	ISSN-14388871	23709	Journal	English	-	6	-	7	-	6	1.3	18	1	0.64	1.56	24	33	0	Khademi, S., Hallinan, C.M., Conway, M. and 1 more (...) (2023).Using Social Media Data to Investigate Public Perceptions of Cannabis as a Medicine: Narrative Review. Journal of Medical Internet Research,25	https://www.scopus.com/record/display.url?eid=2-s2.0-85148970776&origin=resultslist	Article	Gold|Green	2-s2.0-85148970776	36848191	Murdoch Children's Research Institute| University of Melbourne	2	60026553| 60024749| 60009102| 60026553| 60024749| 60026553| 60118847| 112551997	University of Melbourne| Faculty of Medicine, Dentistry and Health Sciences| Murdoch Children's Research Institute| University of Melbourne| Faculty of Medicine, Dentistry and Health Sciences| University of Melbourne| School of Computing and Information Systems| St Vincent's Health	58119250600	6603093250	58119250600	-	Australia	1	2718	Health Informatics	5	Life Sciences & Medicine	532
Web-Based Interventions for Pregnant Women with Gestational Diabetes Mellitus: Systematic Review and Meta-analysis	Guo, P.| Chen, D.| Xu, P.| Wang, X.| Zhang, W.| Mao, M.| Zheng, Q.| Jin, Y.| Feng, S.	9	57209571935| 57216732367| 57425616800| 57193507343| 57775323400| 57710766100| 57222989449| 57221396648| 7402531275	2023	2023-01-01	Journal of Medical Internet Research	25	-	-	e36922	ISSN-14388871	23709	Journal	English	-	6	-	7	-	6	4.38	89	1	0.36	2.8	24	40	0	Guo, P., Chen, D., Xu, P. and 6 more (...) (2023).Web-Based Interventions for Pregnant Women with Gestational Diabetes Mellitus: Systematic Review and Meta-analysis. Journal of Medical Internet Research,25	https://www.scopus.com/record/display.url?eid=2-s2.0-85147044730&origin=resultslist	Review	Gold|Green	2-s2.0-85147044730	36656629	Zhejiang University	1	60117674| 60029310| 60029310	Women’s Hospital, School of Medicine, Zhejiang University| Zhejiang University School of Medicine| Zhejiang University School of Medicine	57209571935	7402531275	7402531275	-	China	1	2718	Health Informatics	5	Life Sciences & Medicine	532
Direct and Indirect Effects of a Web-Based Educational and Communication Skills Intervention “Promotoras de Donación” to Increase Donor Designation in Latinx Communities: Evaluation Study	Gardiner, H.| Siminoff, L.| Gordon, E.J.| Alolod, G.| Richardson, B.| Schupler, M.| Benitez, A.| Hernandez, I.| Guinansaca, N.| Ramos, L.| Bergeron, C.D.| Pappaterra, L.| Norden, R.| Daly, T.	14	57196169589| 7005947474| 7202354975| 55440439100| 58479533600| 58479049000| 56177032600| 57215121548| 57215121603| 15022969700| 55614356700| 57203587892| 57215126272| 56328676500	2023	2023-01-01	Journal of Medical Internet Research	25	-	-	e37140	ISSN-14388871	23709	Journal	English	-	6	-	7	-	6	0.22	3	0	0	1.56	41	41	0	Gardiner, H., Siminoff, L., Gordon, E.J. and 11 more (...) (2023).Direct and Indirect Effects of a Web-Based Educational and Communication Skills Intervention “Promotoras de Donación” to Increase Donor Designation in Latinx Communities: Evaluation Study. Journal of Medical Internet Research,25	https://www.scopus.com/record/display.url?eid=2-s2.0-85164285718&origin=resultslist	Article	Gold|Green	2-s2.0-85164285718	37428526	Temple University| Northwestern University	2	60030398| 60007363| 60013227| 118720641| 102019048| 117468734| 113131262| 114211831	Temple University| Northwestern University| Northwestern University Feinberg School of Medicine| null| Centro San Bonifacio| Bexar County Community Health Collaborative| Esperanza Health Center| Gift of Life Institute	57196169589	56328676500	57196169589	-	United States	1	2718	Health Informatics	5	Life Sciences & Medicine	532
Users’ Reactions to Announced Vaccines against COVID-19 before Marketing in France: Analysis of Twitter Posts	Dupuy-Zini, A.| Audeh, B.| Gérardin, C.| Duclos, C.| Gagneux-Brunon, A.| Bousquet, C.	6	57558525200| 55452137800| 57202335897| 8049672700| 36343641200| 8609880700	2023	2023-01-01	Journal of Medical Internet Research	25	-	-	e37237	ISSN-14388871	23709	Journal	English	-	6	-	7	-	6	0.94	13	1	0.64	1.56	24	33	0	Dupuy-Zini, A., Audeh, B., Gérardin, C. and 3 more (...) (2023).Users’ Reactions to Announced Vaccines against COVID-19 before Marketing in France: Analysis of Twitter Posts. Journal of Medical Internet Research,25	https://www.scopus.com/record/display.url?eid=2-s2.0-85153804562&origin=resultslist	Article	Gold|Green	2-s2.0-85153804562	36596215	Université Paris 13| Universite Jean Monnet Saint-Etienne| CNRS| École normale supérieure de Lyon| Université de Lyon| Sorbonne Université| Institut national de la santé et de la recherche médicale| Universite Claude Bernard Lyon 1| CHU de Saint-Étienne	9	60000905| 60009647| 60158017| 60158017| 60001422| 60139056| 60139056| 60001422| 60108206| 60108299| 60108299| 60108299| 60102126| 60006736| 60006736	Inserm| University Sorbonne Paris Nord| Laboratoire d'Informatique Médicale et d'Ingénieurie des Connaissances en e-Santé| Laboratoire d'Informatique Médicale et d'Ingénieurie des Connaissances en e-Santé| Sorbonne Université| Institut Pierre Louis d'Epidémiologie et de Santé Publique| Institut Pierre Louis d'Epidémiologie et de Santé Publique| Sorbonne Université| Groupe sur l'Immunité des Muque…	57558525200	8609880700	8609880700	-	France	1	2718	Health Informatics	5	Life Sciences & Medicine	532
Examining Diversity in Digital Therapeutics Clinical Trials: Descriptive Analysis	Adu-Brimpong, J.| Pugh, J.| Darko, D.A.| Shieh, L.	4	56922231400| 58835372000| 58510987700| 56017623900	2023	2023-01-01	Journal of Medical Internet Research	25	-	-	e37447	ISSN-14388871	23709	Journal	English	-	6	-	7	-	6	0.94	13	0	0	1.56	41	41	0	Adu-Brimpong, J., Pugh, J., Darko, D.A. and 1 more (...) (2023).Examining Diversity in Digital Therapeutics Clinical Trials: Descriptive Analysis. Journal of Medical Internet Research,25	https://www.scopus.com/record/display.url?eid=2-s2.0-85166070649&origin=resultslist	Article	Gold|Green	2-s2.0-85166070649	37531157	University of Texas Southwestern Medical Center| Stanford University| Washington University St. Louis	3	60012708| 60032838| 60022756| 60026695	Stanford University| Stanford University School of Medicine| Washington University School of Medicine in St. Louis| UT Southwestern Medical Center	56922231400	56017623900	56922231400	-	United States	1	2718	Health Informatics	5	Life Sciences & Medicine	532
The Effectiveness of eHealth Interventions on Lifestyle Modification in Patients with Nonalcoholic Fatty Liver Disease: Systematic Review and Meta-analysis	Kwon, O.Y.| Choi, J.-Y.| Jang, Y.	3	57224514359| 58258202600| 54405880900	2023	2023-01-01	Journal of Medical Internet Research	25	-	-	e37487	ISSN-14388871	23709	Journal	English	-	6	-	7	-	6	0.79	16	8	2.86	2.8	3	10	0	Kwon, O.Y., Choi, J.-Y., Jang, Y. (2023).The Effectiveness of eHealth Interventions on Lifestyle Modification in Patients with Nonalcoholic Fatty Liver Disease: Systematic Review and Meta-analysis. Journal of Medical Internet Research,25	https://www.scopus.com/record/display.url?eid=2-s2.0-85147046512&origin=resultslist	Review	Gold|Green	2-s2.0-85147046512	36689264	Yonsei University	1	60016912| 60016912| 60095571| 60016912| 60016912	Yonsei University| Yonsei University| Severance Hospital| Yonsei University| Yonsei University	57224514359	54405880900	54405880900	-	South Korea	1	2718	Health Informatics	5	Life Sciences & Medicine	532
Prototyping of a Digital Life Course Care Platform for Preconception and Pregnancy Care: Pilot Feasibility and Acceptability Study	van der Windt, M.| van Zundert, S.K.M.| Schoenmakers, S.| van Rossem, L.| Steegers-Theunissen, R.P.M.	5	57190217198| 57230748900| 36889967500| 26639923400| 57206834397	2023	2023-01-01	Journal of Medical Internet Research	25	-	-	e37537	ISSN-14388871	23709	Journal	English	-	6	-	7	-	6	0.65	9	0	0	1.56	41	41	0	van der Windt, M., van Zundert, S.K.M., Schoenmakers, S. and 2 more (...) (2023).Prototyping of a Digital Life Course Care Platform for Preconception and Pregnancy Care: Pilot Feasibility and Acceptability Study. Journal of Medical Internet Research,25	https://www.scopus.com/record/display.url?eid=2-s2.0-85147045479&origin=resultslist	Article	Gold|Green	2-s2.0-85147045479	36662557	Erasmus University Rotterdam	1	60032114| 60032114	Erasmus MC| Erasmus MC	57190217198	57206834397	57206834397	-	Netherlands	1	2718	Health Informatics	5	Life Sciences & Medicine	532
Predicting Norovirus in England Using Existing and Emerging Syndromic Data: Infodemiology Study	Ondrikova, N.| Harris, J.P.| Douglas, A.| Hughes, H.E.| Iturriza-Gomara, M.| Vivancos, R.| Elliot, A.J.| Cunliffe, N.A.| Clough, H.E.	9	57225175708| 55740159900| 57219770831| 7202659168| 55663205600| 23399214700| 8616054400| 7003269879| 6701744389	2023	2023-01-01	Journal of Medical Internet Research	25	-	-	e37540	ISSN-14388871	23709	Journal	English	-	6	-	7	-	6	0.43	6	1	0.64	1.56	24	33	0	Ondrikova, N., Harris, J.P., Douglas, A. and 6 more (...) (2023).Predicting Norovirus in England Using Existing and Emerging Syndromic Data: Infodemiology Study. Journal of Medical Internet Research,25	https://www.scopus.com/record/display.url?eid=2-s2.0-85158095503&origin=resultslist	Article	Gold|Green	2-s2.0-85158095503	37155231	University of Liverpool| UK Health Security Agency| National Institute for Health and Care Research	3	60020661| 60278571| 60020661| 60020661| 60267654| 60267654| 60267654| 122238207| 60020661| 60278571	University of Liverpool| National Institute for Health and Care Research| University of Liverpool| University of Liverpool| UK Health Security Agency| UK Health Security Agency| UK Health Security Agency| PATH| University of Liverpool| National Institute for Health and Care Research	57225175708	6701744389	57225175708	-	United Kingdom| Switzerland	2	2718	Health Informatics	5	Life Sciences & Medicine	532
Identification of Key Influencers for Secondary Distribution of HIV Self-Testing Kits Among Chinese Men Who Have Sex With Men: Development of an Ensemble Machine Learning Approach	Jing, F.| Ye, Y.| Zhou, Y.| Ni, Y.| Yan, X.| Lu, Y.| Ong, J.| Tucker, J.D.| Wu, D.| Xiong, Y.| Xu, C.| He, X.| Huang, S.| Li, X.| Jiang, H.| Wang, C.| Dai, W.| Huang, L.| Mei, W.| Cheng, W.| Zhang, Q.| Tang, W.	22	57219524822| 57219736246| 57216432584| 57217172376| 57223980631| 57217171405| 57193922894| 57202976723| 57202257204| 57223975965| 57223965467| 57217172259| 57216941895| 57216941004| 57069279900| 55822029300| 57216943853| 57217171504| 53464055400| 54794921900| 58856974500| 55554997000	2023	2023-01-01	Journal of Medical Internet Research	25	1	-	e37719	ISSN-14388871	23709	Journal	English	-	6	-	7	-	6	0.5	7	1	0.64	1.56	24	33	0	Jing, F., Ye, Y., Zhou, Y. and 19 more (...) (2023).Identification of Key Influencers for Secondary Distribution of HIV Self-Testing Kits Among Chinese Men Who Have Sex With Men: Development of an Ensemble Machine Learning Approach. Journal of Medical Internet Research,25(1)	https://www.scopus.com/record/display.url?eid=2-s2.0-85177790186&origin=resultslist	Article	Gold|Green	2-s2.0-85177790186	37995110	Guangdong Second Provincial General Hospital| Guangdong Pharmaceutical University| Yale University| Boston University| Michigan State University| Melbourne Sexual Health Centre| London School of Hygiene and Tropical Medicine| The University of Hong Kong| City University of Macau| Nanjing Medical University| University of California at Los Angeles| Southern Medical University| University of North …	14	60112477| 60081162| 60025111| 60013983| 60005455| 110155307| 60019674| 60018701| 60027550| 60029270| 60031331| 60023619| 60020469| 60025111| 60018310| 60031707| 124594589| 60073525| 60121736| 60006541	Guangdong Second Provincial General Hospital| City University of Macau| The University of North Carolina at Chapel Hill| City University of Hong Kong| Yale University| Zhuhai Center for Disease Control and Prevention| Boston University| School of Public Health| University of California, Los Angeles| UCLA Fielding School of Public Health| London School of Hygiene & Tropical Medicine| Melbourne Sex…	57219524822	55554997000	55554997000	-	United Kingdom| China| Hong Kong| United States| Australia| Macao	6	2718	Health Informatics	5	Life Sciences & Medicine	532
Effects of Music on Attention-Deficit/Hyperactivity Disorder (ADHD) and Potential Application in Serious Video Games: Systematic Review	Martin-Moratinos, M.| Bella-Fernández, M.| Blasco-Fontecilla, H.	3	57219900218| 57222538332| 57202501001	2023	2023-01-01	Journal of Medical Internet Research	25	-	-	e37742	ISSN-14388871	23709	Journal	English	-	6	-	7	-	6	2.95	60	4	1.43	2.8	8	20	0	Martin-Moratinos, M., Bella-Fernández, M., Blasco-Fontecilla, H. (2023).Effects of Music on Attention-Deficit/Hyperactivity Disorder (ADHD) and Potential Application in Serious Video Games: Systematic Review. Journal of Medical Internet Research,25	https://www.scopus.com/record/display.url?eid=2-s2.0-85159740522&origin=resultslist	Review	Gold|Green	2-s2.0-85159740522	37171837	Centro de Investigación Biomédica en Red| Comillas Pontifical University| Instituto de Salud Carlos III| Universidad Autónoma de Madrid	4	60025844| 60022615| 60026796| 60026796| 60024311| 60104561| 60104561| 129646171	Hospital Universitario Puerta de Hierro Majadahonda| Facultad de Medicina de la Universidad Autónoma de Madrid| Universidad Autónoma de Madrid| Universidad Autónoma de Madrid| Universidad Pontificia Comillas| Centro de Investigación Biomédica En Red de Salud Mental| Centro de Investigación Biomédica En Red de Salud Mental| Korian	57219900218	57202501001	57202501001	-	Spain	1	2718	Health Informatics	5	Life Sciences & Medicine	532
Mailed Letter Versus Phone Call to Increase Diabetic-Related Retinopathy Screening Engagement by Patients in a Team-Based Primary Care Practice: Prospective, Single-Masked, Randomized Trial	Stamenova, V.| Nguyen, M.| Onabajo, N.| Merritt, R.| Sutakovic, O.| Mossman, K.| Wong, I.| Ives-Baine, L.| Bhatia, R.S.| Brent, M.H.| Bhattacharyya, O.	11	23089422800| 57189999326| 57191613598| 57203534964| 57210315988| 56417458300| 57191618858| 55123196600| 58085934300| 24471533700| 16302966700	2023	2023-01-01	Journal of Medical Internet Research	25	-	-	e37867	ISSN-14388871	23709	Journal	English	-	6	-	7	-	6	0.94	13	1	0.64	1.56	24	33	0	Stamenova, V., Nguyen, M., Onabajo, N. and 8 more (...) (2023).Mailed Letter Versus Phone Call to Increase Diabetic-Related Retinopathy Screening Engagement by Patients in a Team-Based Primary Care Practice: Prospective, Single-Masked, Randomized Trial. Journal of Medical Internet Research,25	https://www.scopus.com/record/display.url?eid=2-s2.0-85146193084&origin=resultslist	Article	Gold|Green	2-s2.0-85146193084	36630160	University of Toronto| University Health Network	2	60016900| 100462837| 60014468| 60030319| 60021600| 60016849| 60016849| 60021600	Women's College Hospital| South Riverdale Community Health Centre| University Health Network University of Toronto| Hospital for Sick Children University of Toronto| University of Toronto Faculty of Medicine| University of Toronto| University of Toronto| University of Toronto Faculty of Medicine	23089422800	16302966700	23089422800	-	Canada	1	2718	Health Informatics	5	Life Sciences & Medicine	532
Codevelopment of a Text Messaging Intervention to Support Adherence to Adjuvant Endocrine Therapy in Women With Breast Cancer: Mixed Methods Approach	Green, S.M.C.| French, D.P.| Hall, L.H.| Bartlett, Y.K.| Rousseau, N.| Raine, E.| Parbutt, C.| Gardner, B.| Smith, S.G.	9	57298546700| 7203015854| 57190289351| 36143885800| 7004309490| 57771475300| 57771222100| 35723547800| 55501030300	2023	2023-01-01	Journal of Medical Internet Research	25	-	-	e38073	ISSN-14388871	23709	Journal	English	-	6	-	7	-	6	0.22	3	1	0.64	1.56	24	33	0	Green, S.M.C., French, D.P., Hall, L.H. and 6 more (...) (2023).Codevelopment of a Text Messaging Intervention to Support Adherence to Adjuvant Endocrine Therapy in Women With Breast Cancer: Mixed Methods Approach. Journal of Medical Internet Research,25	https://www.scopus.com/record/display.url?eid=2-s2.0-85148644949&origin=resultslist	Article	Gold|Green	2-s2.0-85148644949	-	University of Manchester| Leeds Teaching Hospitals NHS Trust| King's College London| University of Leeds	4	60023959| 60012070| 60003771| 60012070| 60023959| 60012508| 60020454| 60011520	University of Leeds, School of Medicine| University of Leeds| The University of Manchester| University of Leeds| University of Leeds, School of Medicine| Leeds Teaching Hospitals NHS Trust| St James's University Hospital| King's College London	57298546700	55501030300	57298546700	-	United Kingdom	1	2718	Health Informatics	5	Life Sciences & Medicine	532
A Video-Observed Treatment Strategy to Improve Adherence to Treatment Among Persons Who Inject Drugs Infected With Hepatitis C Virus: Qualitative Study of Stakeholder Perceptions and Experiences	Karasz, A.| Merchant, K.| Arnsten, J.| Feinberg, J.| Kim, A.Y.| Lum, P.J.| McKee, M.D.| Mehta, S.H.| Meissner, P.| Norton, B.L.| Page, K.| Pericot-Valverde, I.| Singh, R.| Stein, E.| Taylor, L.E.| Tsui, J.I.| Wagner, K.| Litwin, A.	18	6701913349| 57210729495| 6603892206| 7102605449| 57200704259| 7005247009| 24518922900| 7401670716| 9337765500| 36244177000| 57204651473| 36091812500| 57213969973| 8080819300| 7402700700| 11141857500| 57204271254| 8915091900	2023	2023-01-01	Journal of Medical Internet Research	25	-	-	e38176	ISSN-14388871	23709	Journal	English	-	6	-	7	-	6	0.22	3	0	0	1.56	41	41	0	Karasz, A., Merchant, K., Arnsten, J. and 15 more (...) (2023).A Video-Observed Treatment Strategy to Improve Adherence to Treatment Among Persons Who Inject Drugs Infected With Hepatitis C Virus: Qualitative Study of Stakeholder Perceptions and Experiences. Journal of Medical Internet Research,25	https://www.scopus.com/record/display.url?eid=2-s2.0-85160967401&origin=resultslist	Article	Gold|Green	2-s2.0-85160967401	37266986	Clemson University| Johns Hopkins University| Harvard University| Montefiore Health System| University of California at San Francisco| Northwestern University| University of Massachusetts Medical School| University of New Mexico| University of Rhode Island| University of Washington| West Virginia University	11	60000986| 60030426| 60024099| 60022783| 60002746| 60023691| 60005248| 60033021| 60026610| 60026491| 60028548| 60026610	University of Massachusetts Chan Medical School| Northwestern Memorial Hospital| Montefiore Medical Center| West Virginia University School of Medicine Morgantown| Harvard Medical School| University of California, San Francisco| Johns Hopkins University| The University of New Mexico| Clemson University| University of Rhode Island Feinstein Providence Campus| University of Washington School of Med…	6701913349	8915091900	6701913349	-	United States	1	2718	Health Informatics	5	Life Sciences & Medicine	532
Effect of Mobile Phone Text Messaging Self-Management Support for Patients With Diabetes or Coronary Heart Disease in a Chronic Disease Management Program (SupportMe) on Blood Pressure: Pragmatic Randomized Controlled Trial	Cheung, N.W.| Redfern, J.| Thiagalingam, A.| Hng, T.-M.| Marschner, S.| Haider, R.| Faruquie, S.| Von Huben, A.| She, S.| McIntyre, D.| Cho, J.-G.| Chow, C.K.	12	55971696100| 14013351600| 57203029022| 8610540000| 56033150300| 57205555683| 56650954200| 57216869782| 57211918070| 57216683298| 39061078100| 8871779800	2023	2023-01-01	Journal of Medical Internet Research	25	-	-	e38275	ISSN-14388871	23709	Journal	English	-	6	-	7	-	6	1.01	14	1	0.64	1.56	24	33	0	Cheung, N.W., Redfern, J., Thiagalingam, A. and 9 more (...) (2023).Effect of Mobile Phone Text Messaging Self-Management Support for Patients With Diabetes or Coronary Heart Disease in a Chronic Disease Management Program (SupportMe) on Blood Pressure: Pragmatic Randomized Controlled Trial. Journal of Medical Internet Research,25	https://www.scopus.com/record/display.url?eid=2-s2.0-85163902234&origin=resultslist	Article	Gold|Green	2-s2.0-85163902234	37327024	University of Sydney| Westmead Hospital	2	60004437| 60025709| 60010710| 60001491| 60010710| 60025709| 60004437| 60013540| 60004437	Westmead Hospital| The University of Sydney| Faculty of Medicine and Health| The University of Sydney School of Health Sciences| Faculty of Medicine and Health| The University of Sydney| Westmead Hospital| Blacktown & Mount Druitt Hospital| Westmead Hospital	55971696100	8871779800	55971696100	-	Australia	1	2718	Health Informatics	5	Life Sciences & Medicine	532
Effectiveness of eHealth Interventions Targeting Employee Health Behaviors: Systematic Review	Sevic, A.| Hashemi, N.S.| Thørrisen, M.M.| Strømstad, K.| Skarpaas, L.S.| Storm, M.| Brønnick, K.K.	7	57225891999| 57217446131| 55983438100| 58194523600| 55253962300| 35280767300| 8654815600	2023	2023-01-01	Journal of Medical Internet Research	25	-	-	e38307	ISSN-14388871	23709	Journal	English	-	6	-	7	-	6	1.08	22	0	0	2.8	41	41	0	Sevic, A., Hashemi, N.S., Thørrisen, M.M. and 4 more (...) (2023).Effectiveness of eHealth Interventions Targeting Employee Health Behaviors: Systematic Review. Journal of Medical Internet Research,25	https://www.scopus.com/record/display.url?eid=2-s2.0-85153413505&origin=resultslist	Review	Gold|Green	2-s2.0-85153413505	37079369	University of Stavanger| Oslo Metropolitan University| Molde University College	3	60014497| 60068730| 60019774| 60014497	Universitetet i Stavanger| OsloMet – StorbyUniversitetet| Høgskolen i Molde| Universitetet i Stavanger	57225891999	8654815600	57225891999	-	Norway	1	2718	Health Informatics	5	Life Sciences & Medicine	532
Digital Health Interventions for Adult Patients with Cancer Evaluated in Randomized Controlled Trials: Scoping Review	Lee, K.| Kim, S.| Kim, S.H.| Yoo, S.-H.| Sung, J.H.| Oh, E.G.| Kim, N.| Lee, J.	8	57194265749| 37002927800| 7601603857| 55676881800| 57217536581| 7101967135| 57242231000| 58515090400	2023	2023-01-01	Journal of Medical Internet Research	25	-	-	e38333	ISSN-14388871	23709	Journal	English	-	6	-	7	-	6	1.48	30	11	3.93	2.8	2	7	0	Lee, K., Kim, S., Kim, S.H. and 5 more (...) (2023).Digital Health Interventions for Adult Patients with Cancer Evaluated in Randomized Controlled Trials: Scoping Review. Journal of Medical Internet Research,25	https://www.scopus.com/record/display.url?eid=2-s2.0-85145955286&origin=resultslist	Review	Gold|Green	2-s2.0-85145955286	36607712	Konyang University| Inha University| Chonnam National University| Yonsei University| Kosin University	5	60003863| 60016912| 60028876| 60007215| 60011679| 60016912	Konyang University| Yonsei University| Inha University| Chonnam National University| Kosin University| Yonsei University	57194265749	58515090400	58515090400	-	South Korea	1	2718	Health Informatics	5	Life Sciences & Medicine	532
Understanding the Public’s Attitudes Toward COVID-19 Vaccines in Nottinghamshire, United Kingdom: Qualitative Social Media Analysis	Jones, L.F.| Bonfield, S.| Farrell, J.| Weston, D.	4	57194711315| 57272331300| 58165108900| 54400611100	2023	2023-01-01	Journal of Medical Internet Research	25	-	-	e38404	ISSN-14388871	23709	Journal	English	-	6	-	7	-	6	0.94	13	0	0	1.56	41	41	0	Jones, L.F., Bonfield, S., Farrell, J. and 1 more (...) (2023).Understanding the Public’s Attitudes Toward COVID-19 Vaccines in Nottinghamshire, United Kingdom: Qualitative Social Media Analysis. Journal of Medical Internet Research,25	https://www.scopus.com/record/display.url?eid=2-s2.0-85151312777&origin=resultslist	Article	Gold	2-s2.0-85151312777	36812390	Nottingham City Council| UK Health Security Agency	2	60267654| 60110989	UK Health Security Agency| Nottingham City Council, United Kingdom	57194711315	54400611100	57194711315	-	United Kingdom	1	2718	Health Informatics	5	Life Sciences & Medicine	532
Patient Portals as Facilitators of Engagement in Patients With Diabetes and Chronic Heart Disease: Scoping Review of Usage and Usability	Scheckel, B.| Schmidt, K.| Stock, S.| Redaèlli, M.	4	57194603667| 57198660719| 7103112553| 12243847400	2023	2023-01-01	Journal of Medical Internet Research	25	-	-	e38447	ISSN-14388871	23709	Journal	English	-	6	-	7	-	6	0.34	7	2	0.71	2.8	16	31	0	Scheckel, B., Schmidt, K., Stock, S. and 1 more (...) (2023).Patient Portals as Facilitators of Engagement in Patients With Diabetes and Chronic Heart Disease: Scoping Review of Usage and Usability. Journal of Medical Internet Research,25	https://www.scopus.com/record/display.url?eid=2-s2.0-85168713401&origin=resultslist	Review	Gold|Green	2-s2.0-85168713401	37624629	University of Cologne	1	60024025| 60008658| 60204358| 60024025| 60008658	Universität zu Köln| Uniklinik Köln| Medizinische Fakultät| Universität zu Köln| Uniklinik Köln	57194603667	12243847400	57194603667	-	Germany	1	2718	Health Informatics	5	Life Sciences & Medicine	532
Efficacy of the Aim2Be Intervention in Changing Lifestyle Behaviors among Adolescents with Overweight and Obesity: Randomized Controlled Trial	Tugault-Lafleur, C.N.| De-Jongh González, O.| Macdonald, J.| Bradbury, J.| Warshawski, T.| Ball, G.D.C.| Morrison, K.| Ho, J.| Hamilton, J.| Buchholz, A.| Mâsse, L.	11	57193160416| 57225041870| 57204415442| 57215116351| 22949469800| 8575123100| 56803337800| 57209450291| 7403705022| 7005228545| 35407303000	2023	2023-01-01	Journal of Medical Internet Research	25	-	-	e38545	ISSN-14388871	23709	Journal	English	-	6	-	7	-	6	1.08	15	1	0.64	1.56	24	33	0	Tugault-Lafleur, C.N., De-Jongh González, O., Macdonald, J. and 8 more (...) (2023).Efficacy of the Aim2Be Intervention in Changing Lifestyle Behaviors among Adolescents with Overweight and Obesity: Randomized Controlled Trial. Journal of Medical Internet Research,25	https://www.scopus.com/record/display.url?eid=2-s2.0-85153898322&origin=resultslist	Article	Gold|Green	2-s2.0-85153898322	37097726	University of Alberta| McMaster University| University of Ottawa| University of British Columbia| University of Toronto| University of Calgary	6	60010637| 60028897| 60010365| 60086967| 113556439| 60019490| 60030835| 60031828| 60000953| 60002306| 60030319| 60018471	Université d'Ottawa Faculté des Sciences de la Santé| University of Ottawa| The University of British Columbia| BC Children's Hospital Research Institute| Childhood Obesity Foundation| University of Alberta, Faculty of Medicine and Dentistry| University of Alberta| McMaster University| Cumming School of Medicine| University of Calgary| Hospital for Sick Children University of Toronto| Children's …	57193160416	35407303000	35407303000	-	Canada	1	2718	Health Informatics	5	Life Sciences & Medicine	532
Effectiveness of the Lilly Connected Care Program in Improving Glycemic Management among Patients with Type 2 Diabetes in China: Retrospective Real-world Study	Su, B.| Chen, Y.| Shen, X.| Guo, J.| Ding, Y.| Ma, X.| Yang, Y.| Liu, D.	8	7201567129| 57967274300| 34882209900| 57908766500| 57697831300| 57220076605| 57220071563| 56590702800	2023	2023-01-01	Journal of Medical Internet Research	25	-	-	e38680	ISSN-14388871	23709	Journal	English	-	6	-	7	-	6	0.72	10	0	0	1.56	41	41	0	Su, B., Chen, Y., Shen, X. and 5 more (...) (2023).Effectiveness of the Lilly Connected Care Program in Improving Glycemic Management among Patients with Type 2 Diabetes in China: Retrospective Real-world Study. Journal of Medical Internet Research,25	https://www.scopus.com/record/display.url?eid=2-s2.0-85153900411&origin=resultslist	Article	Gold|Green	2-s2.0-85153900411	37097724	Tianjin Medical University| Xiamen University| Dalian Medical University	3	60005229| 60121926| 60122374| 60018205| 124262116| 60122065	Dalian Medical University| The Second Hospital of Tianjin Medical University| Zhongshan Hospital Affiliated to Xiamen University| Xiamen University| Lilly Suzhou Pharmaceutical Co. Ltd| The Second Affiliated Hospital of Chongqing Medical University	7201567129	56590702800	56590702800	-	China	1	2718	Health Informatics	5	Life Sciences & Medicine	532
Identifying Desired Features That Would Be Acceptable and Helpful in a Wrist-Worn Biosensor–Based Alcohol Intervention: Interview Study among Adults Who Drink Heavily	Richards, V.L.| Rajendran, S.| Cook, R.L.| Leeman, R.F.| Wang, Y.| Prins, C.| Cook, C.	7	57206845353| 58089175100| 7403130583| 14028630800| 56814461400| 7005168677| 56591478800	2023	2023-01-01	Journal of Medical Internet Research	25	-	-	e38713	ISSN-14388871	23709	Journal	English	-	6	-	7	-	6	1.01	14	2	1.28	1.56	16	22	0	Richards, V.L., Rajendran, S., Cook, R.L. and 4 more (...) (2023).Identifying Desired Features That Would Be Acceptable and Helpful in a Wrist-Worn Biosensor–Based Alcohol Intervention: Interview Study among Adults Who Drink Heavily. Journal of Medical Internet Research,25	https://www.scopus.com/record/display.url?eid=2-s2.0-85147319009&origin=resultslist	Article	Gold|Green	2-s2.0-85147319009	36729576	University of Florida| University of Central Florida| Pennsylvania State University| Northeastern University	4	60013959| 60007567| 60001439| 60013959| 60028628| 60022144	University of Florida| University of Florida College of Medicine| Pennsylvania State University| University of Florida| Northeastern University| University of Central Florida	57206845353	56591478800	57206845353	-	United States	1	2718	Health Informatics	5	Life Sciences & Medicine	532
Factors Affecting the Successful Implementation of a Digital Intervention for Health Financing in a Low-Resource Setting at Scale: Semistructured Interview Study with Health Care Workers and Management Staff	Schuetze, L.| Srivastava, S.| Missenye, A.M.| Rwezaula, E.J.| Stoermer, M.| De Allegri, M.	6	58047142800| 57188709717| 58047276300| 58047276400| 57190570105| 14627117700	2023	2023-01-01	Journal of Medical Internet Research	25	-	-	e38818	ISSN-14388871	23709	Journal	English	-	6	-	7	-	6	1.87	26	1	0.64	1.56	24	33	0	Schuetze, L., Srivastava, S., Missenye, A.M. and 3 more (...) (2023).Factors Affecting the Successful Implementation of a Digital Intervention for Health Financing in a Low-Resource Setting at Scale: Semistructured Interview Study with Health Care Workers and Management Staff. Journal of Medical Internet Research,25	https://www.scopus.com/record/display.url?eid=2-s2.0-85145955767&origin=resultslist	Article	Gold|Green	2-s2.0-85145955767	36607708	University of Basel| Swiss Tropical and Public Health Institute| Heidelberg University	3	60003280| 60016908| 60023146| 60023588| 123524120| 117120948	Universitätsklinikum Heidelberg| Universität Heidelberg| Swiss Tropical and Public Health Institute Swiss TPH| Universitat Basel| Kongwa District Council| Health Promotion and System Strengthening (HPSS) Project	58047142800	14627117700	58047142800	-	Germany| Switzerland| Tanzania	3	2718	Health Informatics	5	Life Sciences & Medicine	532
Barriers and Facilitators to Implementing a Digital Adherence Technology for Tuberculosis Treatment Supervision in Uganda: Qualitative Study	Leddy, A.| Ggita, J.| Berger, C.A.| Kityamuwesi, A.| Sanyu, A.N.| Tinka, L.K.| Crowder, R.| Turyahabwe, S.| Katamba, A.| Cattamanchi, A.	10	56442519000| 57193553469| 57217549405| 57208185093| 58299135600| 57219721170| 57211967937| 57208665178| 23110677300| 6507176526	2023	2023-01-01	Journal of Medical Internet Research	25	-	-	e38828	ISSN-14388871	23709	Journal	English	-	6	-	7	-	6	0.79	11	1	0.64	1.56	24	33	0	Leddy, A., Ggita, J., Berger, C.A. and 7 more (...) (2023).Barriers and Facilitators to Implementing a Digital Adherence Technology for Tuberculosis Treatment Supervision in Uganda: Qualitative Study. Journal of Medical Internet Research,25	https://www.scopus.com/record/display.url?eid=2-s2.0-85160874578&origin=resultslist	Article	Gold|Green	2-s2.0-85160874578	37252774	University of California at San Francisco| Uganda Ministry of Health	2	60031970| 60023691| 123617228| 60071670	UCSF School of Medicine| University of California, San Francisco| Uganda Tuberculosis Implementation Research Consortium| Uganda Ministry of Health	56442519000	6507176526	6507176526	-	Uganda| United States	2	2718	Health Informatics	5	Life Sciences & Medicine	532
Engagement With the Centers for Disease Control and Prevention Coronavirus Self-Checker and Guidance Provided to Users in the United States From March 23, 2020, to April 19, 2021: Thematic and Trend Analysis	Shah, A.B.| Oyegun, E.| Hampton, W.B.| Neri, A.| Maddox, N.| Raso, D.| Sandhu, P.| Patel, A.| Koonin, L.M.| Lee, L.| Roper, L.| Whitfield, G.| Siegel, D.A.| Koumans, E.H.	14	57448618200| 57250987900| 57250868100| 24329960500| 57250638300| 58142549900| 57221276658| 36139727300| 7003418541| 57201647855| 57216127684| 55650899700| 57214787050| 6701588352	2023	2023-01-01	Journal of Medical Internet Research	25	-	-	e39054	ISSN-14388871	23709	Journal	English	-	6	-	7	-	6	0.5	7	0	0	1.56	41	41	0	Shah, A.B., Oyegun, E., Hampton, W.B. and 11 more (...) (2023).Engagement With the Centers for Disease Control and Prevention Coronavirus Self-Checker and Guidance Provided to Users in the United States From March 23, 2020, to April 19, 2021: Thematic and Trend Analysis. Journal of Medical Internet Research,25	https://www.scopus.com/record/display.url?eid=2-s2.0-85150079561&origin=resultslist	Article	Gold|Green	2-s2.0-85150079561	36745776	Abt Associates, Inc.| General Dynamics| Centers for Disease Control and Prevention	3	60021658| 60014169| 60018290| 125323403	Centers for Disease Control and Prevention| General Dynamics Corporation| Abt Associates, Inc.| Health Preparedness Partners	57448618200	6701588352	57448618200	-	United States	1	2718	Health Informatics	5	Life Sciences & Medicine	532
Online Physician-Patient Interaction and Patient Satisfaction: Empirical Study of the Internet Hospital Service	Wu, D.C.| Zhao, X.| Wu, J.	3	55488315000| 58546231600| 57193141585	2023	2023-01-01	Journal of Medical Internet Research	25	-	-	e39089	ISSN-14388871	23709	Journal	English	-	6	-	7	-	6	0.29	4	0	0	1.56	41	41	0	Wu, D.C., Zhao, X., Wu, J. (2023).Online Physician-Patient Interaction and Patient Satisfaction: Empirical Study of the Internet Hospital Service. Journal of Medical Internet Research,25	https://www.scopus.com/record/display.url?eid=2-s2.0-85168597895&origin=resultslist	Article	Gold|Green	2-s2.0-85168597895	37616031	Sun Yat-Sen University	1	60122323| 60021182| 60122323| 60021182	Sun Yat-sen Business School| Sun Yat-Sen University| Sun Yat-sen Business School| Sun Yat-Sen University	55488315000	57193141585	57193141585	-	China	1	2718	Health Informatics	5	Life Sciences & Medicine	532
The Association between Comorbidities and Prescribed Drugs in Patients with Suspected Obstructive Sleep Apnea: Inductive Rule Learning Approach	Ferreira-Santos, D.| Pereira Rodrigues, P.	2	57194690869| 57195415736	2023	2023-01-01	Journal of Medical Internet Research	25	-	-	e39103	ISSN-14388871	23709	Journal	English	-	6	-	7	-	6	0.43	6	0	0	1.56	41	41	0	Ferreira-Santos, D., Pereira Rodrigues, P. (2023).The Association between Comorbidities and Prescribed Drugs in Patients with Suspected Obstructive Sleep Apnea: Inductive Rule Learning Approach. Journal of Medical Internet Research,25	https://www.scopus.com/record/display.url?eid=2-s2.0-85147143536&origin=resultslist	Article	Gold|Green	2-s2.0-85147143536	36716086	University of Porto	1	60007249| 60016952| 60111040	Universidade do Porto| Faculdade de Medicina da Universidade do Porto (FMUP)| Centro de Investigação em Tecnologias e Serviços de Saúde, Porto	57194690869	57195415736	57194690869	-	Portugal	1	2718	Health Informatics	5	Life Sciences & Medicine	532
eHealth-Based Psychosocial Interventions for Adults With Insomnia: Systematic Review and Meta-analysis of Randomized Controlled Trials	Deng, W.| van der Kleij, R.M.J.J.| Shen, H.| Wei, J.| Brakema, E.A.| Guldemond, N.| Song, X.| Li, X.| van Tol, M.-J.| Aleman, A.| Chavannes, N.H.	11	57199260279| 56638401700| 57189030863| 57211913645| 57216280128| 11541245100| 57200601583| 56144267500| 15048810700| 7006820955| 6604023299	2023	2023-01-01	Journal of Medical Internet Research	25	-	-	e39250	ISSN-14388871	23709	Journal	English	-	6	-	7	-	6	0.89	18	1	0.36	2.8	24	40	0	Deng, W., van der Kleij, R.M.J.J., Shen, H. and 8 more (...) (2023).eHealth-Based Psychosocial Interventions for Adults With Insomnia: Systematic Review and Meta-analysis of Randomized Controlled Trials. Journal of Medical Internet Research,25	https://www.scopus.com/record/display.url?eid=2-s2.0-85150311741&origin=resultslist	Review	Gold|Green	2-s2.0-85150311741	36917145	Leiden University| Anhui Medical University| University of Groningen| Guangzhou Medical College	4	60015618| 60014454| 60006027| 60013156	Leids Universitair Medisch Centrum| Anhui Medical University| Universitair Medisch Centrum Groningen| Guangzhou Medical University	57199260279	6604023299	57199260279	-	China| Netherlands	2	2718	Health Informatics	5	Life Sciences & Medicine	532
Perspective of People with Type 2 Diabetes Toward Self-management: Qualitative Study Based on Web Crawler Data	Hu, L.| Jin, X.| Li, Y.| Wang, H.| Yang, D.| Zhang, Z.| He, X.| Liao, J.| Chen, W.| Gong, N.	10	58082377600| 57579212700| 58089091900| 57218524377| 58081499800| 58089150900| 58089172500| 55991650500| 57201776735| 56992584200	2023	2023-01-01	Journal of Medical Internet Research	25	-	-	e39325	ISSN-14388871	23709	Journal	English	-	6	-	7	-	6	1.87	26	2	1.28	1.56	16	22	0	Hu, L., Jin, X., Li, Y. and 7 more (...) (2023).Perspective of People with Type 2 Diabetes Toward Self-management: Qualitative Study Based on Web Crawler Data. Journal of Medical Internet Research,25	https://www.scopus.com/record/display.url?eid=2-s2.0-85147318779&origin=resultslist	Article	Gold|Green	2-s2.0-85147318779	36729569	Sun Yat-Sen University| Zhejiang University| Jinan University| Yunnan University	4	60017456| 60003970| 60028009| 60021182	Jinan University| Zhejiang University| Yunnan University| Sun Yat-Sen University	58082377600	56992584200	56992584200	-	China	1	2718	Health Informatics	5	Life Sciences & Medicine	532
Use of General Practitioner Telehealth Services During the COVID-19 Pandemic in Regional Victoria, Australia: Retrospective Analysis	Savira, F.| Orellana, L.| Hensher, M.| Gao, L.| Sanigorski, A.| Namara, K.M.| Versace, V.L.| Szakiel, J.| Swann, J.| Manias, E.| Peeters, A.	11	57196473338| 6603579990| 6603590764| 55279293200| 35610562400| 26667003300| 15066265300| 37103113600| 58096349700| 20034711700| 7102329188	2023	2023-01-01	Journal of Medical Internet Research	25	-	-	e39384	ISSN-14388871	23709	Journal	English	-	6	-	7	-	6	1.15	16	3	1.92	1.56	11	15	0	Savira, F., Orellana, L., Hensher, M. and 8 more (...) (2023).Use of General Practitioner Telehealth Services During the COVID-19 Pandemic in Regional Victoria, Australia: Retrospective Analysis. Journal of Medical Internet Research,25	https://www.scopus.com/record/display.url?eid=2-s2.0-85146784260&origin=resultslist	Article	Gold|Green	2-s2.0-85146784260	36649230	Deakin University| University of Tasmania| Monash University	3	60018805| 60018805| 60018805| 60027621| 60015356| 118774432| 120896730| 60018805| 60012932| 60019578| 60018805	Deakin University| Deakin University| Deakin University| Menzies Institute for Medical Research| University of Tasmania| School of Medicine| Western Victoria Primary Health Network Limited| Deakin University| Faculty of Medicine, Nursing and Health Sciences| Monash University| Deakin University	57196473338	7102329188	7102329188	-	Australia	1	2718	Health Informatics	5	Life Sciences & Medicine	532
Linguistic Methodologies to Surveil the Leading Causes of Mortality: Scoping Review of Twitter for Public Health Data	Lane, J.M.| Habib, D.| Curtis, B.	3	58134658600| 57674190300| 7103163771	2023	2023-01-01	Journal of Medical Internet Research	25	-	-	e39484	ISSN-14388871	23709	Journal	English	-	6	-	7	-	6	0.44	9	0	0	2.8	41	41	0	Lane, J.M., Habib, D., Curtis, B. (2023).Linguistic Methodologies to Surveil the Leading Causes of Mortality: Scoping Review of Twitter for Public Health Data. Journal of Medical Internet Research,25	https://www.scopus.com/record/display.url?eid=2-s2.0-85163259391&origin=resultslist	Review	Gold|Green	2-s2.0-85163259391	37307062	National Institutes of Health| Icahn School of Medicine at Mount Sinai	2	60012981| 60006577| 60020468	Icahn School of Medicine at Mount Sinai| National Institutes of Health (NIH)| National Institute on Drug Abuse (NIDA)	58134658600	7103163771	7103163771	-	United States	1	2718	Health Informatics	5	Life Sciences & Medicine	532
An Automated Literature Review Tool (LiteRev) for Streamlining and Accelerating Research Using Natural Language Processing and Machine Learning: Descriptive Performance Evaluation Study	Orel, E.| Ciglenecki, I.| Thiabaud, A.| Temerev, A.| Calmy, A.| Keiser, O.| Merzouki, A.	7	57218559578| 13906928800| 56028461200| 56344860800| 35278293000| 35227431700| 57212678079	2023	2023-01-01	Journal of Medical Internet Research	25	1	-	e39736	ISSN-14388871	23709	Journal	English	-	6	-	7	-	6	0.43	6	1	0.64	1.56	24	33	0	Orel, E., Ciglenecki, I., Thiabaud, A. and 4 more (...) (2023).An Automated Literature Review Tool (LiteRev) for Streamlining and Accelerating Research Using Natural Language Processing and Machine Learning: Descriptive Performance Evaluation Study. Journal of Medical Internet Research,25(1)	https://www.scopus.com/record/display.url?eid=2-s2.0-85171384059&origin=resultslist	Article	Gold|Green	2-s2.0-85171384059	37713261	United Nations| Medecins Sans Frontieres| University of Geneva	3	60015322| 60004718| 60006704| 60009752| 60009963	L'Institut de Santé Globale, Genève| Université de Genève| Medecins Sans Frontieres| UNAIDS| Hôpitaux Universitaires de Genève	57218559578	57212678079	57218559578	-	Switzerland	1	2718	Health Informatics	5	Life Sciences & Medicine	532
The Chinese Version of the Patient Education Materials Assessment Tool for Printable Materials: Translation, Adaptation, and Validation Study	Shan, Y.| Ji, M.| Dong, Z.| Xing, Z.| Wang, D.| Cao, X.	6	57383326800| 57194762324| 55539962600| 36728447700| 56918869700| 57797832900	2023	2023-01-01	Journal of Medical Internet Research	25	-	-	e39808	ISSN-14388871	23709	Journal	English	-	6	-	7	-	6	0.65	9	0	0	1.56	41	41	0	Shan, Y., Ji, M., Dong, Z. and 3 more (...) (2023).The Chinese Version of the Patient Education Materials Assessment Tool for Printable Materials: Translation, Adaptation, and Validation Study. Journal of Medical Internet Research,25	https://www.scopus.com/record/display.url?eid=2-s2.0-85159756808&origin=resultslist	Article	Gold|Green	2-s2.0-85159756808	37200085	University of Sydney| Shandong University| Nantong University	3	60021783| 60025709| 60092862| 60092862	Nantong University| The University of Sydney| Qilu Hospital of Shandong University| Qilu Hospital of Shandong University	57383326800	57797832900	57383326800	-	China| Australia	2	2718	Health Informatics	5	Life Sciences & Medicine	532
Using Digital Tools to Study the Health of Adults Born Preterm at a Large Scale: e-Cohort Pilot Study	Lorthe, E.| Santos, C.| Ornelas, J.P.| Doetsch, J.N.| Marques, S.C.S.| Teixeira, R.| Santos, A.C.| Rodrigues, C.| Gonçalves, G.| Sousa, P.F.| Lopes, J.C.| Rocha, A.| Barros, H.	13	56755369800| 57205744940| 57219437300| 57196187215| 57218564164| 57206416163| 55712944800| 57609561800| 57410894000| 58283511400| 36791598000| 14007720700| 7005434514	2023	2023-01-01	Journal of Medical Internet Research	25	-	-	e39854	ISSN-14388871	23709	Journal	English	-	6	-	7	-	6	0.79	11	1	0.64	1.56	24	33	0	Lorthe, E., Santos, C., Ornelas, J.P. and 10 more (...) (2023).Using Digital Tools to Study the Health of Adults Born Preterm at a Large Scale: e-Cohort Pilot Study. Journal of Medical Internet Research,25	https://www.scopus.com/record/display.url?eid=2-s2.0-85159733636&origin=resultslist	Article	Gold|Green	2-s2.0-85159733636	37184902	University of Porto| NOVA University Lisbon	2	60007249| 128044640| 60020432| 60031875| 60016952| 60007249| 60007249	Universidade do Porto| Laboratório para a Investigação Integrativa e Translacional em Saúde Populacional (ITR)| Institute for Systems and Computer Engineering, Technology and Science| Universidade Nova de Lisboa| Faculdade de Medicina da Universidade do Porto (FMUP)| Universidade do Porto| Universidade do Porto	56755369800	7005434514	56755369800	-	Portugal	1	2718	Health Informatics	5	Life Sciences & Medicine	532
Cybervictimization of Adults With Long-term Conditions: Cross-sectional Study	Alhaboby, Z.A.| Barnes, J.| Evans, H.| Short, E.	4	57191446505| 55707237600| 56767507400| 35895341500	2023	2023-01-01	Journal of Medical Internet Research	25	-	-	e39933	ISSN-14388871	23709	Journal	English	-	6	-	7	-	6	1.87	26	1	0.64	1.56	24	33	0	Alhaboby, Z.A., Barnes, J., Evans, H. and 1 more (...) (2023).Cybervictimization of Adults With Long-term Conditions: Cross-sectional Study. Journal of Medical Internet Research,25	https://www.scopus.com/record/display.url?eid=2-s2.0-85159764624&origin=resultslist	Article	Gold|Green	2-s2.0-85159764624	37195761	Fatima College of Health Sciences| London Metropolitan University| Open University Milton Keynes| Coventry University	4	60012113| 60122030| 60017326| 60002826	The Open University| Fatima College of Health Sciences| Coventry University| London Metropolitan University	57191446505	35895341500	57191446505	-	United Arab Emirates| United Kingdom	2	2718	Health Informatics	5	Life Sciences & Medicine	532
The Effects of Immersive Virtual Reality Applications on Enhancing the Learning Outcomes of Undergraduate Health Care Students: Systematic Review With Meta-synthesis	Liu, J.Y.W.| Yin, Y.-H.| Kor, P.P.K.| Cheung, D.S.K.| Zhao, I.Y.| Wang, S.| Su, J.J.| Christensen, M.| Tyrovolas, S.| Leung, A.Y.M.	10	33367520800| 57216209699| 57200446398| 37090159800| 57225020046| 57220636789| 57209820752| 56972426600| 57207793475| 7403012650	2023	2023-01-01	Journal of Medical Internet Research	25	-	-	e39989	ISSN-14388871	23709	Journal	English	-	6	-	7	-	6	3.59	73	4	1.43	2.8	8	20	0	Liu, J.Y.W., Yin, Y.-H., Kor, P.P.K. and 7 more (...) (2023).The Effects of Immersive Virtual Reality Applications on Enhancing the Learning Outcomes of Undergraduate Health Care Students: Systematic Review With Meta-synthesis. Journal of Medical Internet Research,25	https://www.scopus.com/record/display.url?eid=2-s2.0-85150000636&origin=resultslist	Review	Gold|Green	2-s2.0-85150000636	36877550	Nanjing Medical University| Hong Kong Polytechnic University	2	60008928| 60008928| 60018310	The Hong Kong Polytechnic University| The Hong Kong Polytechnic University| Nanjing Medical University	33367520800	7403012650	33367520800	-	China| Hong Kong	2	2718	Health Informatics	5	Life Sciences & Medicine	532
Applications of Social Media and Digital Technologies in COVID-19 Vaccination: Scoping Review	Zang, S.| Zhang, X.| Xing, Y.| Chen, J.| Lin, L.| Hou, Z.	6	57541112600| 57775081100| 58100247200| 58100355700| 55838722500| 57188715801	2023	2023-01-01	Journal of Medical Internet Research	25	-	-	e40057	ISSN-14388871	23709	Journal	English	-	6	-	7	-	6	1.87	38	5	1.79	2.8	6	16	0	Zang, S., Zhang, X., Xing, Y. and 3 more (...) (2023).Applications of Social Media and Digital Technologies in COVID-19 Vaccination: Scoping Review. Journal of Medical Internet Research,25	https://www.scopus.com/record/display.url?eid=2-s2.0-85147892818&origin=resultslist	Review	Gold|Green	2-s2.0-85147892818	36649235	The University of Hong Kong| London School of Hygiene and Tropical Medicine| Fudan University	3	60009860| 60009860| 60031331| 60268841	Fudan University| Fudan University| London School of Hygiene & Tropical Medicine| Laboratory of Data Discovery for Health	57541112600	57188715801	57188715801	-	United Kingdom| China| Hong Kong	3	2718	Health Informatics	5	Life Sciences & Medicine	532
Internet-Based Self-Assessment for Symptoms of Internet Use Disorder—Impact of Gender, Social Aspects, and Symptom Severity: German Cross-sectional Study	Dieris-Hirche, J.| Bottel, L.| Herpertz, S.| Timmesfeld, N.| te Wildt, B.T.| Wölfling, K.| Henningsen, P.| Neumann, A.| Beckers, R.| Pape, M.	10	26534161900| 57192099778| 34868158000| 8984039800| 6507312186| 23973806500| 7007123018| 23135377700| 56781212700| 57214097017	2023	2023-01-01	Journal of Medical Internet Research	25	-	-	e40121	ISSN-14388871	23709	Journal	English	-	6	-	7	-	6	1.8	25	2	1.28	1.56	16	22	0	Dieris-Hirche, J., Bottel, L., Herpertz, S. and 7 more (...) (2023).Internet-Based Self-Assessment for Symptoms of Internet Use Disorder—Impact of Gender, Social Aspects, and Symptom Severity: German Cross-sectional Study. Journal of Medical Internet Research,25	https://www.scopus.com/record/display.url?eid=2-s2.0-85146364394&origin=resultslist	Article	Gold|Green	2-s2.0-85146364394	36633897	Technical University of Munich| Ruhr University Bochum| University of Duisburg-Essen| Johannes Gutenberg University Mainz| Regional Association of Westphalia-Lippe	5	60015449| 60015449| 60005322| 60005322| 129091008| 60031216| 60022135| 60019722| 60103459| 60014264| 129091047	LWL-Universitätsklinikum der Ruhr-Universität Bochum| LWL-Universitätsklinikum der Ruhr-Universität Bochum| Ruhr-Universitat Bochum| Ruhr-Universitat Bochum| Psychosomatic Hospital Diessen Monastery| Johannes Gutenberg-Universität Mainz| Universitätsmedizin Mainz| Technische Universität München| Klinikum Rechts der Isar| Universität Duisburg-Essen| Competence Centre of Healthcare Telematics	26534161900	57214097017	26534161900	-	Germany	1	2718	Health Informatics	5	Life Sciences & Medicine	532
Uptake of an App-Based Case Management Service for HIV-Positive Men Who Have Sex with Men in China: Process Evaluation Study	Fan, X.| Ning, K.| Liu, C.| Zhong, H.| Lau, J.T.F.| Hao, C.| Hao, Y.| Li, J.| Li, L.| Gu, J.	10	57211625983| 57205250794| 57200319058| 57214114696| 26643560600| 15080655100| 57202554333| 58435055100| 56094059100| 35740466900	2023	2023-01-01	Journal of Medical Internet Research	25	-	-	e40176	ISSN-14388871	23709	Journal	English	-	6	-	7	-	6	1.51	21	1	0.64	1.56	24	33	0	Fan, X., Ning, K., Liu, C. and 7 more (...) (2023).Uptake of an App-Based Case Management Service for HIV-Positive Men Who Have Sex with Men in China: Process Evaluation Study. Journal of Medical Internet Research,25	https://www.scopus.com/record/display.url?eid=2-s2.0-85153985100&origin=resultslist	Article	Gold|Green	2-s2.0-85153985100	37099367	The University of Hong Kong| Sun Yat-Sen University| Peking University| Chinese University of Hong Kong	4	60021182| 60006541| 60103563| 60080664| 60002798| 60086464| 60021182| 60021182| 60021182| 60004573| 60014966	Sun Yat-Sen University| The University of Hong Kong| The University of Hong Kong Li Ka Shing Faculty of Medicine| Guangzhou Eighth People's Hospital| Chinese University of Hong Kong| Chinese University of Hong Kong, Faculty of Medicine| Sun Yat-Sen University| Sun Yat-Sen University| Sun Yat-Sen University| Peking University Health Science Center| Peking University	57211625983	35740466900	35740466900	-	China| Hong Kong	2	2718	Health Informatics	5	Life Sciences & Medicine	532
The Relationship Between Lockdowns and Video Game Playtime: Multilevel Time-Series Analysis Using Massive-Scale Data Telemetry	Zendle, D.| Flick, C.| Halgarth, D.| Ballou, N.| Cutting, J.| Drachen, A.	6	57144540300| 39161225400| 57941661000| 57214806116| 57197781877| 26654036600	2023	2023-01-01	Journal of Medical Internet Research	25	-	-	e40190	ISSN-14388871	23709	Journal	English	-	6	-	7	-	6	1.15	16	0	0	1.56	41	41	0	Zendle, D., Flick, C., Halgarth, D. and 3 more (...) (2023).The Relationship Between Lockdowns and Video Game Playtime: Multilevel Time-Series Analysis Using Massive-Scale Data Telemetry. Journal of Medical Internet Research,25	https://www.scopus.com/record/display.url?eid=2-s2.0-85176406791&origin=resultslist	Article	Gold|Green	2-s2.0-85176406791	37938889	De Montfort University| University of Southern Denmark| Queen Mary University of London| University of York	4	60016418| 60017098| 60022109| 60019160	University of York| De Montfort University| Queen Mary University of London| Syddansk Universitet	57144540300	26654036600	57144540300	-	United Kingdom| Denmark	2	2718	Health Informatics	5	Life Sciences & Medicine	532
The Impact of Cybervictimization on the Self-Management of Chronic Conditions: Lived Experiences	Alhaboby, Z.A.| Evans, H.| Barnes, J.| Short, E.	4	57191446505| 56767507400| 55707237600| 35895341500	2023	2023-01-01	Journal of Medical Internet Research	25	-	-	e40227	ISSN-14388871	23709	Journal	English	-	6	-	7	-	6	1.3	18	0	0	1.56	41	41	0	Alhaboby, Z.A., Evans, H., Barnes, J. and 1 more (...) (2023).The Impact of Cybervictimization on the Self-Management of Chronic Conditions: Lived Experiences. Journal of Medical Internet Research,25	https://www.scopus.com/record/display.url?eid=2-s2.0-85168746471&origin=resultslist	Article	Gold|Green	2-s2.0-85168746471	37624637	London Metropolitan University| Fatima College of Health Sciences| Open University Milton Keynes| Coventry University	4	60017326| 60122030| 60002826| 60012113	Coventry University| Fatima College of Health Sciences| London Metropolitan University| The Open University	57191446505	35895341500	57191446505	-	United Arab Emirates| United Kingdom	2	2718	Health Informatics	5	Life Sciences & Medicine	532
The Effectiveness of Wearable Devices Using Artificial Intelligence for Blood Glucose Level Forecasting or Prediction: Systematic Review	Ahmed, A.| Aziz, S.| Abd-Alrazaq, A.| Farooq, F.| Househ, M.| Sheikh, J.	6	57224998577| 57222136271| 57208188497| 57218843802| 8667908000| 7006472076	2023	2023-01-01	Journal of Medical Internet Research	25	-	-	e40259	ISSN-14388871	23709	Journal	English	-	6	-	7	-	6	1.38	28	4	1.43	2.8	8	20	0	Ahmed, A., Aziz, S., Abd-Alrazaq, A. and 3 more (...) (2023).The Effectiveness of Wearable Devices Using Artificial Intelligence for Blood Glucose Level Forecasting or Prediction: Systematic Review. Journal of Medical Internet Research,25	https://www.scopus.com/record/display.url?eid=2-s2.0-85150311282&origin=resultslist	Review	Gold|Green	2-s2.0-85150311282	36917147	Weill Cornell Medicine-Qatar| Cornell University| Hamad bin Khalifa University	3	60072750| 60072750| 60104772| 60104768| 60104772| 60113885	Weill Cornell Medicine-Qatar| Weill Cornell Medicine-Qatar| Hamad Bin Khalifa University| Qatar Computing Research Institute| Hamad Bin Khalifa University| Hamad Bin Khalifa University, College of Science and Engineering	57224998577	7006472076	57224998577	-	Qatar	1	2718	Health Informatics	5	Life Sciences & Medicine	532
Evaluating the Impact of Mask Mandates and Political Party Affiliation on Mental Health Internet Search Behavior in the United States During the COVID-19 Pandemic: Generalized Additive Mixed Model Framework	Gyorda, J.A.| Lekkas, D.| Price, G.| Jacobson, N.C.	4	57436619800| 57219924140| 57220907543| 37761530000	2023	2023-01-01	Journal of Medical Internet Research	25	-	-	e40308	ISSN-14388871	23709	Journal	English	-	6	-	7	-	6	0.5	7	1	0.64	1.56	24	33	0	Gyorda, J.A., Lekkas, D., Price, G. and 1 more (...) (2023).Evaluating the Impact of Mask Mandates and Political Party Affiliation on Mental Health Internet Search Behavior in the United States During the COVID-19 Pandemic: Generalized Additive Mixed Model Framework. Journal of Medical Internet Research,25	https://www.scopus.com/record/display.url?eid=2-s2.0-85149999299&origin=resultslist	Article	Gold|Green	2-s2.0-85149999299	36735836	Dartmouth College	1	60010756| 60007267| 60010756| 60007267| 60010756| 60007267| 60010756	Dartmouth College| Geisel School of Medicine at Dartmouth| Dartmouth College| Geisel School of Medicine at Dartmouth| Dartmouth College| Geisel School of Medicine at Dartmouth| Dartmouth College	57436619800	37761530000	57436619800	-	United States	1	2718	Health Informatics	5	Life Sciences & Medicine	532
The Use of Digital Health by South Asian Communities: Scoping Review	Aldosari, N.| Ahmed, S.| McDermott, J.| Stanmore, E.	4	57219594683| 57193515216| 58388048900| 15058467500	2023	2023-01-01	Journal of Medical Internet Research	25	-	-	e40425	ISSN-14388871	23709	Journal	English	-	6	-	7	-	6	0.34	7	1	0.36	2.8	24	40	0	Aldosari, N., Ahmed, S., McDermott, J. and 1 more (...) (2023).The Use of Digital Health by South Asian Communities: Scoping Review. Journal of Medical Internet Research,25	https://www.scopus.com/record/display.url?eid=2-s2.0-85163262959&origin=resultslist	Review	Gold|Green	2-s2.0-85163262959	37307045	University of Manchester	1	60172345| 60003771| 129872974	Faculty of Biology, Medicine and Health| The University of Manchester| The Health Academy	57219594683	15058467500	57219594683	-	United Kingdom| Saudi Arabia	2	2718	Health Informatics	5	Life Sciences & Medicine	532
Community and Health Care Provider Preferences for Bacterial Sexually Transmitted Infection Testing Interventions for Gay, Bisexual, and Other Men Who Have Sex With Men: e-Delphi Study	Yeung, A.| Lisk, R.| Rana, J.| Guiang, C.B.| Bacon, J.| Brunetta, J.| Gilbert, M.| Gesink, D.| Grewal, R.| Kwag, M.| Logie, C.H.| Mitterni, L.| Shahin, R.| Tan, D.H.S.| Burchell, A.N.	15	57139821600| 57209117472| 57210279200| 26323612200| 36237959100| 22233911800| 56354863800| 35558195700| 56341658700| 55212678600| 57220698569| 25825168000| 7004704368| 7202901984| 57210815284	2023	2023-01-01	Journal of Medical Internet Research	25	-	-	e40477	ISSN-14388871	23709	Journal	English	-	6	-	7	-	6	0.14	2	0	0	1.56	41	41	0	Yeung, A., Lisk, R., Rana, J. and 12 more (...) (2023).Community and Health Care Provider Preferences for Bacterial Sexually Transmitted Infection Testing Interventions for Gay, Bisexual, and Other Men Who Have Sex With Men: e-Delphi Study. Journal of Medical Internet Research,25	https://www.scopus.com/record/display.url?eid=2-s2.0-85164231268&origin=resultslist	Article	Gold|Green	2-s2.0-85164231268	37384393	Toronto Public Health| Ontario HIV Treatment Network| University of Toronto| BC Centre for Disease Control	4	60270056| 116062258| 60021600| 60016849| 60138884| 112706634| 60012171| 60016849| 100746549| 60016849| 60016900| 60103057| 121989066| 60085223| 60017612	Unity Health Toronto| ACT| University of Toronto Faculty of Medicine| University of Toronto| Ontario HIV Treatment Network| Maple Leaf Medical Clinic| BC Centre for Disease Control| University of Toronto| Community-Based Research Centre| University of Toronto| Women's College Hospital| Women's College Research Institute| Centre for Gender and Sexual Health Equity| Hassle Free Clinic| Toronto Publ…	57139821600	57210815284	57210815284	-	Canada	1	2718	Health Informatics	5	Life Sciences & Medicine	532
Segmenting Patients With Diabetes With the Navigator Service in Primary Care and a Description of the Self-Acting Patient Group: Cross-Sectional Study	Riihimies, R.| Kosunen, E.| Koskela, T.H.	3	57220066684| 7004113487| 35769336500	2023	2023-01-01	Journal of Medical Internet Research	25	1	-	e40560	ISSN-14388871	23709	Journal	English	-	6	-	7	-	6	0.5	7	0	0	1.56	41	41	0	Riihimies, R., Kosunen, E., Koskela, T.H. (2023).Segmenting Patients With Diabetes With the Navigator Service in Primary Care and a Description of the Self-Acting Patient Group: Cross-Sectional Study. Journal of Medical Internet Research,25(1)	https://www.scopus.com/record/display.url?eid=2-s2.0-85170194474&origin=resultslist	Article	Gold|Green	2-s2.0-85170194474	37682585	Tampere University	1	60011170| 60008760	Tampere University| University Hospital of Tampere	57220066684	35769336500	57220066684	-	Finland	1	2718	Health Informatics	5	Life Sciences & Medicine	532
Engagement with mHealth COVID-19 Digital Biomarker Measurements in a Longitudinal Cohort Study: Mixed Methods Evaluation	Rennie, K.L.| Lawlor, E.R.| Yassaee, A.| Booth, A.| Westgate, K.| Sharp, S.J.| Tyrrell, C.S.B.| Aral, M.| Wareham, N.J.	9	7004000843| 56496591600| 56856787100| 57192011598| 37089662600| 24367076500| 57220373105| 57221476480| 34668706300	2023	2023-01-01	Journal of Medical Internet Research	25	-	-	e40602	ISSN-14388871	23709	Journal	English	-	6	-	7	-	6	0.65	9	1	0.64	1.56	24	33	0	Rennie, K.L., Lawlor, E.R., Yassaee, A. and 6 more (...) (2023).Engagement with mHealth COVID-19 Digital Biomarker Measurements in a Longitudinal Cohort Study: Mixed Methods Evaluation. Journal of Medical Internet Research,25	https://www.scopus.com/record/display.url?eid=2-s2.0-85146365015&origin=resultslist	Article	Gold|Green	2-s2.0-85146365015	36194866	Medical Research Council| University of Cambridge	2	60031101| 60009969| 60009969| 60278934	University of Cambridge| MRC Epidemiology Unit| MRC Epidemiology Unit| Huma Therapeutics Limited	7004000843	34668706300	7004000843	-	United Kingdom	1	2718	Health Informatics	5	Life Sciences & Medicine	532
The Use of Digital Health Interventions for Cardiometabolic Diseases among South Asian and Black Minority Ethnic Groups: Realist Review	Goswami, A.| Poole, L.| Thorlu-Bangura, Z.| Khan, N.| Hanif, W.| Khunti, K.| Gill, P.| Sajid, M.| Blandford, A.| Stevenson, F.| Banerjee, A.| Ramasawmy, M.	12	58047177200| 36946348400| 57224683920| 57200319120| 8514435800| 7005202765| 7202766660| 57844552700| 7004087556| 7102932453| 57208560645| 57234499700	2023	2023-01-01	Journal of Medical Internet Research	25	-	-	e40630	ISSN-14388871	23709	Journal	English	-	6	-	7	-	6	0.74	15	2	0.71	2.8	16	31	0	Goswami, A., Poole, L., Thorlu-Bangura, Z. and 9 more (...) (2023).The Use of Digital Health Interventions for Cardiometabolic Diseases among South Asian and Black Minority Ethnic Groups: Realist Review. Journal of Medical Internet Research,25	https://www.scopus.com/record/display.url?eid=2-s2.0-85145955236&origin=resultslist	Review	Gold|Green	2-s2.0-85145955236	36607732	University of Leicester| University Hospitals of Leicester NHS Trust| University College London| University of Warwick| University of Surrey| University Hospitals Birmingham NHS Foundation Trust	6	60022148| 60021097| 60026493| 60015908| 60015908| 60033125| 60171766| 60000064| 60022020| 128463998| 60022148| 60022148	University College London| University of Surrey| University Hospitals Birmingham NHS Foundation Trust| Leicester General Hospital| Leicester General Hospital| University of Leicester| College of Life Sciences| Warwick Medical School| University of Warwick| DISC Study| University College London| University College London	58047177200	57234499700	57234499700	-	United Kingdom	1	2718	Health Informatics	5	Life Sciences & Medicine	532
Meeting the Behavioral Health Needs of Health Care Workers During COVID-19 by Leveraging Chatbot Technology: Development and Usability Study	Jackson-Triche, M.| Vetal, D.| Turner, E.-M.| Dahiya, P.| Mangurian, C.	5	6505809247| 58313032500| 58314026100| 57725212100| 6506961885	2023	2023-01-01	Journal of Medical Internet Research	25	-	-	e40635	ISSN-14388871	23709	Journal	English	-	6	-	7	-	6	1.95	27	3	1.92	1.56	11	15	0	Jackson-Triche, M., Vetal, D., Turner, E.-M. and 2 more (...) (2023).Meeting the Behavioral Health Needs of Health Care Workers During COVID-19 by Leveraging Chatbot Technology: Development and Usability Study. Journal of Medical Internet Research,25	https://www.scopus.com/record/display.url?eid=2-s2.0-85161839669&origin=resultslist	Article	Gold|Green	2-s2.0-85161839669	37146178	University of California at San Francisco	1	60023691| 125383580| 60023691	University of California, San Francisco| Amwell Medical Group| University of California, San Francisco	6505809247	6506961885	6506961885	-	United States	1	2718	Health Informatics	5	Life Sciences & Medicine	532
Web-Based Asynchronous Tool to Facilitate Communication between Primary Care Providers and Cancer Specialists: Pragmatic Randomized Controlled Trial	Petrovic, B.| Julian, J.A.| Liddy, C.| Afkham, A.| McGee, S.F.| Morgan, S.C.| Segal, R.| Sussman, J.| Pond, G.R.| O'Brien, M.A.| Bender, J.L.| Grunfeld, E.	12	57528269100| 7005422113| 23990976300| 55873725900| 57220489685| 7402180649| 7102229903| 12780222900| 7004970924| 21135457500| 15755067100| 7004206728	2023	2023-01-01	Journal of Medical Internet Research	25	-	-	e40725	ISSN-14388871	23709	Journal	English	-	6	-	7	-	6	0.87	12	1	0.64	1.56	24	33	0	Petrovic, B., Julian, J.A., Liddy, C. and 9 more (...) (2023).Web-Based Asynchronous Tool to Facilitate Communication between Primary Care Providers and Cancer Specialists: Pragmatic Randomized Controlled Trial. Journal of Medical Internet Research,25	https://www.scopus.com/record/display.url?eid=2-s2.0-85146532100&origin=resultslist	Article	Gold|Green	2-s2.0-85146532100	36652284	Bruyère Research Institute| McMaster University| University of Ottawa| University of Toronto| University Health Network| Ontario Institute for Cancer Research	6	60021600| 60016849| 60016849| 60031828| 60193396| 60013175| 60028897| 101849643| 60010688| 60028897| 60013175| 60027817| 60027817| 60016849| 60193840| 60101854	University of Toronto Faculty of Medicine| University of Toronto| University of Toronto| McMaster University| Institut de Recherche Bruyère| Université d'Ottawa, Faculté de Médecine| University of Ottawa| Ontario Health East| The Ottawa Hospital Cancer Centre| University of Ottawa| Université d'Ottawa, Faculté de Médecine| Princess Margaret Cancer Centre| Princess Margaret Cancer Centre| Universi…	57528269100	7004206728	57528269100	-	Canada	1	2718	Health Informatics	5	Life Sciences & Medicine	532
Translating and Adapting the DISCERN Instrument into a Simplified Chinese Version and Validating Its Reliability: Development and Usability Study	Shan, Y.| Xing, Z.| Dong, Z.| Ji, M.| Wang, D.| Cao, X.	6	57383326800| 36728447700| 55539962600| 57194762324| 56918869700| 57797832900	2023	2023-01-01	Journal of Medical Internet Research	25	-	-	e40733	ISSN-14388871	23709	Journal	English	-	6	-	7	-	6	0.94	13	5	3.2	1.56	6	9	0	Shan, Y., Xing, Z., Dong, Z. and 3 more (...) (2023).Translating and Adapting the DISCERN Instrument into a Simplified Chinese Version and Validating Its Reliability: Development and Usability Study. Journal of Medical Internet Research,25	https://www.scopus.com/record/display.url?eid=2-s2.0-85147318541&origin=resultslist	Article	Gold|Green	2-s2.0-85147318541	36729573	University of Sydney| Shandong University| Nantong University	3	60021783| 60092862| 60092862| 60025709	Nantong University| Qilu Hospital of Shandong University| Qilu Hospital of Shandong University| The University of Sydney	57383326800	57797832900	36728447700	-	China| Australia	2	2718	Health Informatics	5	Life Sciences & Medicine	532
The Association of Telehealth Availability and Quality of Care Measures for Patients With Diabetes at Federally Qualified Health Centers: Retrospective Cohort Study	Cole, M.B.| Jones, N.| Lee, E.K.| Ho Kim, J.-.	4	57189209895| 57224526864| 57211018874| 58165502300	2023	2023-01-01	Journal of Medical Internet Research	25	-	-	e40827	ISSN-14388871	23709	Journal	English	-	6	-	7	-	6	0.36	5	2	1.28	1.56	16	22	0	Cole, M.B., Jones, N., Lee, E.K. and 1 more (...) (2023).The Association of Telehealth Availability and Quality of Care Measures for Patients With Diabetes at Federally Qualified Health Centers: Retrospective Cohort Study. Journal of Medical Internet Research,25	https://www.scopus.com/record/display.url?eid=2-s2.0-85149304870&origin=resultslist	Article	Gold|Green	2-s2.0-85149304870	36862476	Brown University| Harvard University| Boston University| Ariadne Labs	4	60018701| 60011460| 60032499| 60120583| 60120583| 60016782	School of Public Health| Brown University| Harvard T.H. Chan School of Public Health| Ariadne Labs| Ariadne Labs| Brigham and Women's Hospital	57189209895	58165502300	57189209895	-	United States	1	2718	Health Informatics	5	Life Sciences & Medicine	532
Factors Associated with Telemedicine Use among Patients with Rheumatic and Musculoskeletal Disease: Secondary Analysis of Data from a German Nationwide Survey	Muehlensiepen, F.| Petit, P.| Knitza, J.| Welcker, M.| Vuillerme, N.	5	57220954568| 57195456935| 57202352681| 57193408797| 6602855957	2023	2023-01-01	Journal of Medical Internet Research	25	-	-	e40912	ISSN-14388871	23709	Journal	English	-	6	-	7	-	6	0.5	7	3	1.92	1.56	11	15	0	Muehlensiepen, F., Petit, P., Knitza, J. and 2 more (...) (2023).Factors Associated with Telemedicine Use among Patients with Rheumatic and Musculoskeletal Disease: Secondary Analysis of Data from a German Nationwide Survey. Journal of Medical Internet Research,25	https://www.scopus.com/record/display.url?eid=2-s2.0-85147091744&origin=resultslist	Article	Gold|Green	2-s2.0-85147091744	36705950	Institut polytechnique de Grenoble| CNRS| Brandenburg Medical School Theodor Fontane| Orange Labs| Institut national de recherche en informatique et en automatique| Université Grenoble Alpes| Friedrich-Alexander University Erlangen-Nürnberg| Institut universitaire de France	8	60203655| 60104653| 60000765| 60029931| 117044560| 60029631| 60104653| 60008134| 60013373| 60009236| 60104081	Medizinische Hochschule Brandenburg Theodor Fontane| Université Grenoble Alpes| Friedrich-Alexander-Universität Erlangen-Nürnberg| Universitätsklinikum Erlangen| Medizinisches Versorgungszentrum für Rheumatologie Dr. M. Welcker GmbH| Institut Universitaire de France| Université Grenoble Alpes| CNRS Centre National de la Recherche Scientifique| INRIA Institut National de Recherche en Informatique …	57220954568	6602855957	57220954568	-	Germany| France	2	2718	Health Informatics	5	Life Sciences & Medicine	532
Engagement with and Acceptability of Digital Media Platforms for Use in Improving Health Behaviors among Vulnerable Families: Systematic Review	Eppes, E.V.| Augustyn, M.| Gross, S.M.| Vernon, P.| Caulfield, L.E.| Paige, D.M.	6	58091999200| 7004331122| 7202651173| 58092020200| 7003606133| 7007164799	2023	2023-01-01	Journal of Medical Internet Research	25	-	-	e40934	ISSN-14388871	23709	Journal	English	-	6	-	7	-	6	2.8	57	5	1.79	2.8	6	16	0	Eppes, E.V., Augustyn, M., Gross, S.M. and 3 more (...) (2023).Engagement with and Acceptability of Digital Media Platforms for Use in Improving Health Behaviors among Vulnerable Families: Systematic Review. Journal of Medical Internet Research,25	https://www.scopus.com/record/display.url?eid=2-s2.0-85147458159&origin=resultslist	Review	Gold|Green	2-s2.0-85147458159	36735286	Johns Hopkins University	1	60005248| 60006183| 60005248| 60006183	Johns Hopkins University| Johns Hopkins Bloomberg School of Public Health| Johns Hopkins University| Johns Hopkins Bloomberg School of Public Health	58091999200	7007164799	58091999200	-	United States	1	2718	Health Informatics	5	Life Sciences & Medicine	532
Association Between Internet Use and Physical Health, Mental Health, and Subjective Health in Middle-aged and Older Adults: Nationally Representative Cross-sectional Survey in China	Wen, W.| Zhang, Y.| Shi, W.| Li, J.	4	58153298500| 57274070400| 58153291400| 56553978800	2023	2023-01-01	Journal of Medical Internet Research	25	-	-	e40956	ISSN-14388871	23709	Journal	English	-	6	-	7	-	6	1.51	21	3	1.92	1.56	11	15	0	Wen, W., Zhang, Y., Shi, W. and 1 more (...) (2023).Association Between Internet Use and Physical Health, Mental Health, and Subjective Health in Middle-aged and Older Adults: Nationally Representative Cross-sectional Survey in China. Journal of Medical Internet Research,25	https://www.scopus.com/record/display.url?eid=2-s2.0-85150673337&origin=resultslist	Article	Gold|Green	2-s2.0-85150673337	36943368	Shandong University	1	60031031| 60031031	Shandong University| Shandong University	58153298500	56553978800	56553978800	-	China	1	2718	Health Informatics	5	Life Sciences & Medicine	532
Influences on Patient Uptake of and Engagement With the National Health Service Digital Diabetes Prevention Programme:Qualitative Interview Study	Ross, J.| Cotterill, S.| Bower, P.| Murray, E.	4	57206477392| 56243357900| 7006635012| 7202670002	2023	2023-01-01	Journal of Medical Internet Research	25	-	-	e40961	ISSN-14388871	23709	Journal	English	-	6	-	7	-	6	1.08	15	7	4.48	1.56	4	5	0	Ross, J., Cotterill, S., Bower, P. and 1 more (...) (2023).Influences on Patient Uptake of and Engagement With the National Health Service Digital Diabetes Prevention Programme:Qualitative Interview Study. Journal of Medical Internet Research,25	https://www.scopus.com/record/display.url?eid=2-s2.0-85149154498&origin=resultslist	Article	Gold|Green	2-s2.0-85149154498	36853751	University of Manchester| University College London| Queen Mary University of London	3	60021435| 60022109| 60003771| 60022148	Barts and The London School of Medicine and Dentistry| Queen Mary University of London| The University of Manchester| University College London	57206477392	7202670002	57206477392	-	United Kingdom	1	2718	Health Informatics	5	Life Sciences & Medicine	532
A Digital-First Health Care Approach to Managing Pandemics: Scoping Review of Pandemic Self-triage Tools	Ziebart, C.| Kfrerer, M.L.| Stanley, M.| Austin, L.C.	4	57194230873| 57208861789| 57196609805| 57531120100	2023	2023-01-01	Journal of Medical Internet Research	25	-	-	e40983	ISSN-14388871	23709	Journal	English	-	6	-	7	-	6	0.34	7	0	0	2.8	41	41	0	Ziebart, C., Kfrerer, M.L., Stanley, M. and 1 more (...) (2023).A Digital-First Health Care Approach to Managing Pandemics: Scoping Review of Pandemic Self-triage Tools. Journal of Medical Internet Research,25	https://www.scopus.com/record/display.url?eid=2-s2.0-85159760996&origin=resultslist	Review	Gold|Green	2-s2.0-85159760996	37018543	Western University	1	60010884| 60010884| 60010884| 60115928| 60010884	Western University| Western University| Western University| Ivey Business School| Western University	57194230873	57531120100	57194230873	-	Canada	1	2718	Health Informatics	5	Life Sciences & Medicine	532
Feasibility and Response to the San Diego County, California, Supplemental Nutrition Assistance Program (SNAP) Agency Sending Food and Nutrition Text Messages to All Participants: Quasi-Experimental Web-Based Survey Pilot Study	Gosliner, W.| Felix, C.| Strochlic, R.| Wright, S.| Yates-Berg, A.| Thompson, H.R.| Tang, H.| Melendrez, B.	8	6505815954| 57766981600| 24345112400| 58191583000| 58098897900| 35729849700| 57224532192| 57566770800	2023	2023-01-01	Journal of Medical Internet Research	25	-	-	e41021	ISSN-14388871	23709	Journal	English	-	6	-	7	-	6	0.58	8	1	0.64	1.56	24	33	0	Gosliner, W., Felix, C., Strochlic, R. and 5 more (...) (2023).Feasibility and Response to the San Diego County, California, Supplemental Nutrition Assistance Program (SNAP) Agency Sending Food and Nutrition Text Messages to All Participants: Quasi-Experimental Web-Based Survey Pilot Study. Journal of Medical Internet Research,25	https://www.scopus.com/record/display.url?eid=2-s2.0-85153122263&origin=resultslist	Article	Gold|Green	2-s2.0-85153122263	37074786	University of California Division of Agriculture and Natural Resources| University of California at San Diego| Columbia University	3	60110341| 60030612| 60121596| 115334773| 60030162	University of California Division of Agriculture and Natural Resources| University of California, San Diego| Altman Clinical and Translational Research Institute| ideas42| Columbia University	6505815954	57566770800	6505815954	-	United States	1	2718	Health Informatics	5	Life Sciences & Medicine	532
Determinants of Implementation of a Critical Care Registry in Asia: Lessons From a Qualitative Study	Tolppa, T.| Pari, V.| Pell, C.| Aryal, D.| Hashmi, M.| Ghalib, M.S.| Jawad, I.| Tripathy, S.| Vijayaraghavan, B.K.T.| Beane, A.| Dondorp, A.M.| Haniffa, R.	12	57200989847| 57197791651| 28267895400| 56572606100| 55342879700| 57893038900| 57219976713| 25637890600| 57203167906| 57126332800| 57208476443| 36696131400	2023	2023-01-01	Journal of Medical Internet Research	25	-	-	e41028	ISSN-14388871	23709	Journal	English	-	6	-	7	-	6	0.43	6	0	0	1.56	41	41	0	Tolppa, T., Pari, V., Pell, C. and 9 more (...) (2023).Determinants of Implementation of a Critical Care Registry in Asia: Lessons From a Qualitative Study. Journal of Medical Internet Research,25	https://www.scopus.com/record/display.url?eid=2-s2.0-85150000416&origin=resultslist	Article	Gold|Green	2-s2.0-85150000416	36877557	University of Amsterdam| Mahidol University| Ziauddin University| University of Oxford| Amsterdam Institute for Global Health and Development| All India Institute of Medical Sciences, Bhubaneswar	6	118687605| 124920215| 60138854| 60002483| 122490326| 60089698| 101209699| 60110821| 60004534| 129427088| 60175823| 60175823| 60026851| 60008936	Network for Improving Critical Care Systems and Training| Chennai Critical Care Consultants| Amsterdam Institute for Global Health and Development| Universiteit van Amsterdam| Hospital for Advanced Medicine and Surgery| Ziauddin University| Wazir Akbar Khan Hospital| All India Institute of Medical Sciences, Bhubaneswar| Apollo Hospitals Group| Indian Registry of IntenSive Care| Mahidol Oxford Tro…	57200989847	36696131400	57200989847	-	India| United Kingdom| Afghanistan| Pakistan| Thailand| Sri Lanka| Netherlands| Nepal	8	2718	Health Informatics	5	Life Sciences & Medicine	532
Characterization of Influenza-Like Illness Burden Using Commercial Wearable Sensor Data and Patient-Reported Outcomes: Mixed Methods Cohort Study	Hunter, V.| Shapiro, A.| Chawla, D.| Drawnel, F.| Ramirez, E.| Phillips, E.| Tadesse-Bell, S.| Foschini, L.| Ukachukwu, V.	9	58160361700| 55994366200| 57221250839| 26032030000| 57220907465| 58160333300| 58160430200| 7004212533| 57194625216	2023	2023-01-01	Journal of Medical Internet Research	25	-	-	e41050	ISSN-14388871	23709	Journal	English	-	6	-	7	-	6	0.29	4	1	0.64	1.56	24	33	0	Hunter, V., Shapiro, A., Chawla, D. and 6 more (...) (2023).Characterization of Influenza-Like Illness Burden Using Commercial Wearable Sensor Data and Patient-Reported Outcomes: Mixed Methods Cohort Study. Journal of Medical Internet Research,25	https://www.scopus.com/record/display.url?eid=2-s2.0-85151042637&origin=resultslist	Article	Gold|Green	2-s2.0-85151042637	36951890	Genentech Incorporated| F. Hoffmann-La Roche AG	2	60026209| 60008201| 60001946	Genentech, Inc| F. Hoffmann-La Roche AG| Roche Products Limited UK	58160361700	57194625216	57194625216	-	United Kingdom| United States| Switzerland	3	2718	Health Informatics	5	Life Sciences & Medicine	532
Turning When Using Smartphone in Persons With and Those Without Neurologic Conditions: Observational Study	Bianchini, E.| Warmerdam, E.| Romijnders, R.| Stürner, K.H.| Baron, R.| Heinzel, S.| Pontieri, F.E.| Hansen, C.| Maetzler, W.	9	57201396169| 57203006155| 57211818042| 56469574600| 55682654066| 16039278400| 7003479146| 55604204900| 57206457563	2023	2023-01-01	Journal of Medical Internet Research	25	-	-	e41082	ISSN-14388871	23709	Journal	English	-	6	-	7	-	6	0.72	10	3	1.92	1.56	11	15	0	Bianchini, E., Warmerdam, E., Romijnders, R. and 6 more (...) (2023).Turning When Using Smartphone in Persons With and Those Without Neurologic Conditions: Observational Study. Journal of Medical Internet Research,25	https://www.scopus.com/record/display.url?eid=2-s2.0-85151468317&origin=resultslist	Article	Gold|Green	2-s2.0-85151468317	36995756	University of Rome La Sapienza| IRCCS Fondazione Santa Lucia - Roma| Kiel University| Saarland University	4	60012345| 60032350| 60249935| 60023686| 60012345| 60005542| 60012345| 60014416	Christian-Albrechts-Universität zu Kiel| Sapienza Università di Roma| Faculty of Medicine and Psychology| Universitätsklinikum des Saarlandes Medizinische Fakultät der Universität des Saarlandes| Christian-Albrechts-Universität zu Kiel| Universitätsklinikum Schleswig-Holstein Campus Kiel| Christian-Albrechts-Universität zu Kiel| IRCCS Fondazione Santa Lucia	57201396169	57206457563	57206457563	-	Germany| Italy	2	2718	Health Informatics	5	Life Sciences & Medicine	532
Video-Based Educational Interventions for Patients With Chronic Illnesses: Systematic Review	Deshpande, N.| Wu, M.| Kelly, C.| Woodrick, N.| Werner, D.A.| Volerman, A.| Press, V.G.	7	58137188800| 57226282939| 57222377104| 55695824800| 57193269454| 56437720000| 32267496000	2023	2023-01-01	Journal of Medical Internet Research	25	-	-	e41092	ISSN-14388871	23709	Journal	English	-	6	-	7	-	6	0.84	17	2	0.71	2.8	16	31	0	Deshpande, N., Wu, M., Kelly, C. and 4 more (...) (2023).Video-Based Educational Interventions for Patients With Chronic Illnesses: Systematic Review. Journal of Medical Internet Research,25	https://www.scopus.com/record/display.url?eid=2-s2.0-85165517185&origin=resultslist	Review	Gold|Green	2-s2.0-85165517185	37467015	Boston Children's Hospital| The University of Chicago| Arizona State University	3	60007541| 60029278| 60029278| 60027147| 60030521| 60003892| 60029278	Pritzker School of Medicine| The University of Chicago| The University of Chicago| Department of Medicine, The University of Chicago| Boston Children's Hospital| Arizona State University| The University of Chicago	58137188800	32267496000	32267496000	-	United States	1	2718	Health Informatics	5	Life Sciences & Medicine	532
Supervised Relation Extraction Between Suicide-Related Entities and Drugs: Development and Usability Study of an Annotated PubMed Corpus	Karapetian, K.| Jeon, S.M.| Kwon, J.-W.| Suh, Y.-K.	4	58140678700| 57206855645| 16202951700| 55443739900	2023	2023-01-01	Journal of Medical Internet Research	25	-	-	e41100	ISSN-14388871	23709	Journal	English	-	6	-	7	-	6	1.01	14	1	0.64	1.56	24	33	0	Karapetian, K., Jeon, S.M., Kwon, J.-W. and 1 more (...) (2023).Supervised Relation Extraction Between Suicide-Related Entities and Drugs: Development and Usability Study of an Annotated PubMed Corpus. Journal of Medical Internet Research,25	https://www.scopus.com/record/display.url?eid=2-s2.0-85150000344&origin=resultslist	Article	Gold|Green	2-s2.0-85150000344	36884281	Jeju National University| Kyungpook National University	2	60012704| 60117634| 60012704	Kyungpook National University| Jeju National University| Kyungpook National University	58140678700	55443739900	55443739900	-	South Korea	1	2718	Health Informatics	5	Life Sciences & Medicine	532
Machine Learning–Based Prediction of Acute Kidney Injury following Pediatric Cardiac Surgery: Model Development and Validation Study	Luo, X.-Q.| Kang, Y.-X.| Duan, S.-B.| Yan, P.| Song, G.-B.| Zhang, N.-Y.| Yang, S.-K.| Li, J.-X.| Zhang, H.	9	57226542723| 57226526112| 36865038100| 57211586101| 7402252945| 57215046994| 55351913300| 58043134100| 58043143500	2023	2023-01-01	Journal of Medical Internet Research	25	-	-	e41142	ISSN-14388871	23709	Journal	English	-	6	-	7	-	6	1.51	21	10	6.4	1.56	3	3	0	Luo, X.-Q., Kang, Y.-X., Duan, S.-B. and 6 more (...) (2023).Machine Learning–Based Prediction of Acute Kidney Injury following Pediatric Cardiac Surgery: Model Development and Validation Study. Journal of Medical Internet Research,25	https://www.scopus.com/record/display.url?eid=2-s2.0-85145645455&origin=resultslist	Article	Gold|Green	2-s2.0-85145645455	36603200	Central South University	1	60082822| 60082822| 60082822| 60121899| 60082821| 60082821	Second Xiangya Hospital of Central South University| Second Xiangya Hospital of Central South University| Second Xiangya Hospital of Central South University| The 3rd Xiangya Hospital| Xiangya Hospital of Central-South University| Xiangya Hospital of Central-South University	57226542723	58043143500	36865038100	-	China	1	2718	Health Informatics	5	Life Sciences & Medicine	532
When People with Chronic Conditions Turn to Peers on Social Media to Obtain and Share Information: Systematic Review of the Implications for Relationships with Health Care Professionals	Kjærulff, E.M.| Andersen, T.H.| Kingod, N.| Nexø, M.A.	4	57811522500| 56002077800| 57192306612| 55806781600	2023	2023-01-01	Journal of Medical Internet Research	25	-	-	e41156	ISSN-14388871	23709	Journal	English	-	6	-	7	-	6	1.38	28	2	0.71	2.8	16	31	0	Kjærulff, E.M., Andersen, T.H., Kingod, N. and 1 more (...) (2023).When People with Chronic Conditions Turn to Peers on Social Media to Obtain and Share Information: Systematic Review of the Implications for Relationships with Health Care Professionals. Journal of Medical Internet Research,25	https://www.scopus.com/record/display.url?eid=2-s2.0-85152631933&origin=resultslist	Review	Gold|Green	2-s2.0-85152631933	37067874	University of Copenhagen| Novo Nordisk Foundation	2	60016428| 60015199| 60030840	Steno Diabetes Center Copenhagen| Copenhagen University Hospital| Københavns Universitet	57811522500	55806781600	57811522500	-	Denmark	1	2718	Health Informatics	5	Life Sciences & Medicine	532
How the Behavior Change Content of a Nationally Implemented Digital Diabetes Prevention Program Is Understood and Used by Participants: Qualitative Study of Fidelity of Receipt and Enactment	Miles, L.M.| Hawkes, R.E.| French, D.P.	3	18634430600| 57214319299| 7203015854	2023	2023-01-01	Journal of Medical Internet Research	25	-	-	e41214	ISSN-14388871	23709	Journal	English	-	6	-	7	-	6	1.01	14	7	4.48	1.56	4	5	0	Miles, L.M., Hawkes, R.E., French, D.P. (2023).How the Behavior Change Content of a Nationally Implemented Digital Diabetes Prevention Program Is Understood and Used by Participants: Qualitative Study of Fidelity of Receipt and Enactment. Journal of Medical Internet Research,25	https://www.scopus.com/record/display.url?eid=2-s2.0-85146193435&origin=resultslist	Article	Gold|Green	2-s2.0-85146193435	36630165	University of Manchester	1	60003771| 60172345	The University of Manchester| Faculty of Biology, Medicine and Health	18634430600	7203015854	18634430600	-	United Kingdom	1	2718	Health Informatics	5	Life Sciences & Medicine	532
Effectiveness of Digital Guided Self-help Mindfulness Training During Pregnancy on Maternal Psychological Distress and Infant Neuropsychological Development: Randomized Controlled Trial	Zhang, X.| Li, Y.| Wang, J.| Mao, F.| Wu, L.| Huang, Y.| Sun, J.| Cao, F.	8	57210062271| 57202364678| 57214330618| 57219895408| 57218290518| 57283332000| 57190308084| 27170335400	2023	2023-01-01	Journal of Medical Internet Research	25	-	-	e41298	ISSN-14388871	23709	Journal	English	-	6	-	7	-	6	3.1	43	9	5.76	1.56	3	4	0	Zhang, X., Li, Y., Wang, J. and 5 more (...) (2023).Effectiveness of Digital Guided Self-help Mindfulness Training During Pregnancy on Maternal Psychological Distress and Infant Neuropsychological Development: Randomized Controlled Trial. Journal of Medical Internet Research,25	https://www.scopus.com/record/display.url?eid=2-s2.0-85147895387&origin=resultslist	Article	Gold|Green	2-s2.0-85147895387	36763452	University of Texas at Austin| Shandong University	2	60031031| 60013372| 60031031	Shandong University| The University of Texas at Austin| Shandong University	57210062271	27170335400	27170335400	-	China| United States	2	2718	Health Informatics	5	Life Sciences & Medicine	532
Dynamics of the Negative Discourse Toward COVID-19 Vaccines: Topic Modeling Study and an Annotated Data Set of Twitter Posts	Lindelöf, G.| Aledavood, T.| Keller, B.	3	57833644900| 56951133200| 57201750263	2023	2023-01-01	Journal of Medical Internet Research	25	-	-	e41319	ISSN-14388871	23709	Journal	English	-	6	-	7	-	6	1.59	22	6	3.84	1.56	5	7	0	Lindelöf, G., Aledavood, T., Keller, B. (2023).Dynamics of the Negative Discourse Toward COVID-19 Vaccines: Topic Modeling Study and an Annotated Data Set of Twitter Posts. Journal of Medical Internet Research,25	https://www.scopus.com/record/display.url?eid=2-s2.0-85152285274&origin=resultslist	Article	Gold|Green	2-s2.0-85152285274	36877804	Linköping University| Aalto University	2	60103653| 60009358	Aalto University| Linköpings Universitet	57833644900	57201750263	57833644900	-	Finland| Sweden	2	2718	Health Informatics	5	Life Sciences & Medicine	532
Digital Action Plan (Web App) for Managing Asthma Exacerbations: Randomized Controlled Trial	Beydon, N.| Taillé, C.| Corvol, H.| Valcke, J.| Portal, J.-J.| Plantier, L.| Mangiapan, G.| Perisson, C.| Aubertin, G.| Hadchouel, A.| Briend, G.| Guilleminault, L.| Neukirch, C.| Cros, P.| de Vecchi, C.A.| Mahut, B.| Vicaut, E.| Delclaux, C.	18	55891089200| 6602693834| 13410599500| 7004177079| 56663972000| 8297822700| 6701479003| 55943154900| 16202024800| 25027171700| 57226303442| 25821647500| 6603734793| 55208941300| 57242277600| 55893437600| 56247692500| 15841592000	2023	2023-01-01	Journal of Medical Internet Research	25	-	-	e41490	ISSN-14388871	23709	Journal	English	-	6	-	7	-	6	0.43	6	1	0.64	1.56	24	33	0	Beydon, N., Taillé, C., Corvol, H. and 15 more (...) (2023).Digital Action Plan (Web App) for Managing Asthma Exacerbations: Randomized Controlled Trial. Journal of Medical Internet Research,25	https://www.scopus.com/record/display.url?eid=2-s2.0-85164230066&origin=resultslist	Article	Gold|Green	2-s2.0-85164230066	37255277	Hôpital Morvan| Assistance publique – Hôpitaux de Paris| Centre Hospitalier Régional Universitaire de Tours| Sorbonne Université| CHU de Toulouse| Hôpital Robert Debré AP-HP| Centre Hospitalier, France| Centre Hospitalier Victor Dupouy d'Argenteuil| Commissariat à l’énergie atomique et aux énergies alternatives| CNRS| Hôpital Armand Trousseau| Université Paris Cité| Institut national de la santé …	15	60021567| 60000905| 60013700| 60013700| 60157979| 60157979| 60123796| 60000905| 60021567| 60022785| 60157979| 60157979| 60021567| 60013700| 60013700| 60001422| 60000905| 60030857| 60030857| 60021567| 60021567| 60123796| 60016638| 60000905| 60032530| 122326147| 129943938| 60026877| 60123796| 60021567| 60068567| 60020124| 60000905| 60073342| 60008134| 60000905| 60022785| 60021567| 60025999| 6003293…	AP-HP Assistance Publique - Hopitaux de Paris| Inserm| Hôpital Armand-Trousseau| Hôpital Armand-Trousseau| Centre de Recherche Saint-Antoine| Centre de Recherche Saint-Antoine| Université Paris Cité| Inserm| AP-HP Assistance Publique - Hopitaux de Paris| Hôpital Bichat-Claude-Bernard AP-HP| Centre de Recherche Saint-Antoine| Centre de Recherche Saint-Antoine| AP-HP Assistance Publique - Hopitaux …	55891089200	15841592000	15841592000	-	France	1	2718	Health Informatics	5	Life Sciences & Medicine	532
Use and Acceptance of Digital Communication Technology by Older Adults for Social Connectedness During the COVID-19 Pandemic: Mixed Methods Study	Balki, E.| Holland, C.| Hayes, N.	3	57938533100| 7201829413| 7005136623	2023	2023-01-01	Journal of Medical Internet Research	25	-	-	e41535	ISSN-14388871	23709	Journal	English	-	6	-	7	-	6	3.53	49	1	0.64	1.56	24	33	0	Balki, E., Holland, C., Hayes, N. (2023).Use and Acceptance of Digital Communication Technology by Older Adults for Social Connectedness During the COVID-19 Pandemic: Mixed Methods Study. Journal of Medical Internet Research,25	https://www.scopus.com/record/display.url?eid=2-s2.0-85166143364&origin=resultslist	Article	Gold|Green	2-s2.0-85166143364	37531187	Lancaster University| Nottingham Trent University	2	60023643| 60117766| 60006029| 60023643	Lancaster University| Centre for Ageing Research, Lancaster University| Nottingham Trent University| Lancaster University	57938533100	7005136623	57938533100	-	United Kingdom	1	2718	Health Informatics	5	Life Sciences & Medicine	532
Trust and Health Information Exchanges: Qualitative Analysis of the Intent to Share Personal Health Information	Busch-Casler, J.| Radic, M.	2	57203454276| 57191258644	2023	2023-01-01	Journal of Medical Internet Research	25	-	-	e41635	ISSN-14388871	23709	Journal	English	-	6	-	7	-	6	2.38	33	2	1.28	1.56	16	22	0	Busch-Casler, J., Radic, M. (2023).Trust and Health Information Exchanges: Qualitative Analysis of the Intent to Share Personal Health Information. Journal of Medical Internet Research,25	https://www.scopus.com/record/display.url?eid=2-s2.0-85168966514&origin=resultslist	Article	Gold|Green	2-s2.0-85168966514	37647102	Fraunhofer Center for International Management and Knowledge Economy	1	60107764	Fraunhofer Center for International Management and Knowledge Economy IMW	57203454276	57191258644	57203454276	-	Germany	1	2718	Health Informatics	5	Life Sciences & Medicine	532
Factors Influencing Community Participation in Internet Interventions Compared with Research Trials: Observational Study in a Nationally Representative Adult Cohort	Batterham, P.| Gulliver, A.| Sunderland, M.| Farrer, L.| Kay-Lambkin, F.| Trias, A.| Calear, A.	7	8848851000| 24315028300| 56363553500| 16303447200| 7801415936| 57224738333| 28767584600	2023	2023-01-01	Journal of Medical Internet Research	25	-	-	e41663	ISSN-14388871	23709	Journal	English	-	6	-	7	-	6	1.87	26	2	1.28	1.56	16	22	0	Batterham, P., Gulliver, A., Sunderland, M. and 4 more (...) (2023).Factors Influencing Community Participation in Internet Interventions Compared with Research Trials: Observational Study in a Nationally Representative Adult Cohort. Journal of Medical Internet Research,25	https://www.scopus.com/record/display.url?eid=2-s2.0-85147319211&origin=resultslist	Article	Gold|Green	2-s2.0-85147319211	36729613	University of Sydney| Hunter New England Health| Hunter Medical Research Institute| Australian National University| University of Newcastle	5	60083392| 60008950| 60025709| 60089816| 60089816| 60089816	ANU College of Health & Medicine| The Australian National University| The University of Sydney| Hunter Medical Research Institute, Australia| Hunter Medical Research Institute, Australia| Hunter Medical Research Institute, Australia	8848851000	28767584600	8848851000	-	Australia	1	2718	Health Informatics	5	Life Sciences & Medicine	532
Addictive Potential of e-Cigarettes as Reported in e-Cigarette Online Forums: Netnographic Analysis of Subjective Experiences	Szafran, D.| Görig, T.| Vollstädt-Klein, S.| Grundinger, N.| Mons, U.| Lohner, V.| Schneider, S.| Andreas, M.	8	57346918700| 56119525100| 24588250000| 57221760759| 11940097400| 56574186900| 56988406600| 57257696700	2023	2023-01-01	Journal of Medical Internet Research	25	-	-	e41669	ISSN-14388871	23709	Journal	English	-	6	-	7	-	6	1.59	22	2	1.28	1.56	16	22	0	Szafran, D., Görig, T., Vollstädt-Klein, S. and 5 more (...) (2023).Addictive Potential of e-Cigarettes as Reported in e-Cigarette Online Forums: Netnographic Analysis of Subjective Experiences. Journal of Medical Internet Research,25	https://www.scopus.com/record/display.url?eid=2-s2.0-85145955012&origin=resultslist	Article	Gold|Green	2-s2.0-85145955012	36607713	University of Cologne| Heidelberg University | Zentralinstitut fur Seelische Gesundheit - Central Institute of Mental Health| Friedrich-Alexander University Erlangen-Nürnberg	4	60257150| 60016908| 60000765| 60257150| 60016908| 60005285| 60257150| 60016908| 60024025| 60008658	Medizinische Fakultät Mannheim| Universität Heidelberg| Friedrich-Alexander-Universität Erlangen-Nürnberg| Medizinische Fakultät Mannheim| Universität Heidelberg| Zentralinstitut für Seelische Gesundheit| Medizinische Fakultät Mannheim| Universität Heidelberg| Universität zu Köln| Uniklinik Köln	57346918700	57257696700	57257696700	-	Germany	1	2718	Health Informatics	5	Life Sciences & Medicine	532
Empowering Health Care Education Through Learning Analytics: In-depth Scoping Review	Bojic, I.| Mammadova, M.| Ang, C.-S.| Teo, W.L.| Diordieva, C.| Pienkowska, A.| Gašević, D.| Car, J.	8	35147529400| 57893285500| 56819815800| 58265337900| 57203299061| 58085973500| 8549413500| 6701783618	2023	2023-01-01	Journal of Medical Internet Research	25	-	-	e41671	ISSN-14388871	23709	Journal	English	-	6	-	7	-	6	0.59	12	0	0	2.8	41	41	0	Bojic, I., Mammadova, M., Ang, C.-S. and 5 more (...) (2023).Empowering Health Care Education Through Learning Analytics: In-depth Scoping Review. Journal of Medical Internet Research,25	https://www.scopus.com/record/display.url?eid=2-s2.0-85159757827&origin=resultslist	Review	Gold|Green	2-s2.0-85159757827	37195746	Nanyang Technological University| Imperial College London| Monash University	3	60118633| 60118633| 60005510| 60019578	Lee Kong Chian School of Medicine| Lee Kong Chian School of Medicine| Nanyang Technological University| Monash University	35147529400	6701783618	35147529400	-	Singapore| Australia	2	2718	Health Informatics	5	Life Sciences & Medicine	532
Using Hypothesis-Led Machine Learning and Hierarchical Cluster Analysis to Identify Disease Pathways Prior to Dementia: Longitudinal Cohort Study	Huang, S.-T.| Hsiao, F.-Y.| Tsai, T.-H.| Chen, P.-J.| Peng, L.-N.| Chen, L.-K.	6	57203939376| 12772547700| 58327300500| 58504048600| 26027149100| 7409442280	2023	2023-01-01	Journal of Medical Internet Research	25	-	-	e41858	ISSN-14388871	23709	Journal	English	-	6	-	7	-	6	0.58	8	1	0.64	1.56	24	33	0	Huang, S.-T., Hsiao, F.-Y., Tsai, T.-H. and 3 more (...) (2023).Using Hypothesis-Led Machine Learning and Hierarchical Cluster Analysis to Identify Disease Pathways Prior to Dementia: Longitudinal Cohort Study. Journal of Medical Internet Research,25	https://www.scopus.com/record/display.url?eid=2-s2.0-85165717412&origin=resultslist	Article	Gold|Green	2-s2.0-85165717412	37494081	Veterans General Hospital-Taipei| National Yang Ming Chiao Tung University| National Taiwan University	3	60199493| 60199493| 60025370| 60005429| 60005429| 60025370| 60073385| 130081904| 60013314| 60013314| 60013314	National Yang Ming Chiao Tung University| National Yang Ming Chiao Tung University| National Taiwan University College of Medicine| National Taiwan University| National Taiwan University| National Taiwan University College of Medicine| National Taiwan University Hospital| Advanced Tech Business Unit| Taipei Veterans General Hospital| Taipei Veterans General Hospital| Taipei Veterans General Hospi…	57203939376	7409442280	7409442280	-	Taiwan	1	2718	Health Informatics	5	Life Sciences & Medicine	532
Communicating Health Literacy on Prescription Medications on Social Media: In-depth Interviews With "Patient Influencers"	Willis, E.| Friedel, K.| Heisten, M.| Pickett, M.| Bhowmick, A.	5	55778288700| 58143004600| 58143063400| 58142785900| 55498572200	2023	2023-01-01	Journal of Medical Internet Research	25	-	-	e41867	ISSN-14388871	23709	Journal	English	-	6	-	7	-	6	4.4	61	1	0.64	1.56	24	33	0	Willis, E., Friedel, K., Heisten, M. and 2 more (...) (2023).Communicating Health Literacy on Prescription Medications on Social Media: In-depth Interviews With "Patient Influencers". Journal of Medical Internet Research,25	https://www.scopus.com/record/display.url?eid=2-s2.0-85150137429&origin=resultslist	Article	Gold|Green	2-s2.0-85150137429	36912881	University of Colorado Boulder| University of North Carolina at Chapel Hill	2	60000221| 128673576| 60025111| 60016639	University of Colorado Boulder| LLC| The University of North Carolina at Chapel Hill| UNC Gillings School of Global Public Health	55778288700	55498572200	55778288700	-	United States	1	2718	Health Informatics	5	Life Sciences & Medicine	532
A Transgender Chatbot (Amanda Selfie) to Create Pre-exposure Prophylaxis Demand Among Adolescents in Brazil: Assessment of Acceptability, Functionality, Usability, and Results	Massa, P.| de Souza Ferraz, D.A.| Magno, L.| Silva, A.P.| Greco, M.| Dourado, I.| Grangeiro, A.	7	57216918796| 57216381816| 57189330229| 55584443000| 7201504140| 6701423138| 8927454800	2023	2023-01-01	Journal of Medical Internet Research	25	-	-	e41881	ISSN-14388871	23709	Journal	English	-	6	-	7	-	6	1.44	20	5	3.2	1.56	6	9	0	Massa, P., de Souza Ferraz, D.A., Magno, L. and 4 more (...) (2023).A Transgender Chatbot (Amanda Selfie) to Create Pre-exposure Prophylaxis Demand Among Adolescents in Brazil: Assessment of Acceptability, Functionality, Usability, and Results. Journal of Medical Internet Research,25	https://www.scopus.com/record/display.url?eid=2-s2.0-85162791238&origin=resultslist	Article	Gold|Green	2-s2.0-85162791238	37351920	Universidade do Estado da Bahia| Universidade Federal de Minas Gerais| Universidade Federal da Bahia| Universidade de São Paulo| Fundação Oswaldo Cruz| Université Lumière Lyon 2	6	60008088| 60002142| 60026004| 60013710| 60024874| 60030074	Universidade de São Paulo| Université Lumière Lyon 2| Fundacao Oswaldo Cruz| Universidade Federal da Bahia| Universidade do Estado da Bahia| Universidade Federal de Minas Gerais	57216918796	8927454800	57216918796	-	France| Brazil	2	2718	Health Informatics	5	Life Sciences & Medicine	532
Alarming Trends of Cesarean Section-Time to Rethink: Evidence From a Large-Scale Cross-sectional Sample Survey in India	Pandey, A.K.| Raushan, M.R.| Gautam, D.| Neogi, S.B.	4	57406301300| 56423659800| 57406347800| 12753515400	2023	2023-01-01	Journal of Medical Internet Research	25	-	-	e41892	ISSN-14388871	23709	Journal	English	-	6	-	7	-	6	0.87	12	2	1.28	1.56	16	22	0	Pandey, A.K., Raushan, M.R., Gautam, D. and 1 more (...) (2023).Alarming Trends of Cesarean Section-Time to Rethink: Evidence From a Large-Scale Cross-sectional Sample Survey in India. Journal of Medical Internet Research,25	https://www.scopus.com/record/display.url?eid=2-s2.0-85148113100&origin=resultslist	Article	Gold|Green	2-s2.0-85148113100	36780228	-	0	109939266	International Institute of Health Management Research	57406301300	12753515400	12753515400	-	India	1	2718	Health Informatics	5	Life Sciences & Medicine	532
Addressing Preconception Behavior Change through Mobile Phone Apps: Systematic Review and Meta-analysis	Musgrave, L.| Cheney, K.| Dorney, E.| Homer, C.S.E.| Gordon, A.	5	57206727785| 36745404400| 57215042862| 7006985164| 35603169000	2023	2023-01-01	Journal of Medical Internet Research	25	-	-	e41900	ISSN-14388871	23709	Journal	English	-	6	-	7	-	6	0.89	18	3	1.07	2.8	11	25	0	Musgrave, L., Cheney, K., Dorney, E. and 2 more (...) (2023).Addressing Preconception Behavior Change through Mobile Phone Apps: Systematic Review and Meta-analysis. Journal of Medical Internet Research,25	https://www.scopus.com/record/display.url?eid=2-s2.0-85153121248&origin=resultslist	Review	Gold|Green	2-s2.0-85153121248	37074767	University of Sydney| New South Wales Ministry of Health| Burnet Institute| University of Technology Sydney	4	60023932| 60025709| 60010710| 60082306| 60003344	University of Technology Sydney| The University of Sydney| Faculty of Medicine and Health| NSW Health| Burnet Institute	57206727785	35603169000	57206727785	-	Australia	1	2718	Health Informatics	5	Life Sciences & Medicine	532
Effects of Smartphone-Based Remote Interventions on Dietary Intake, Physical Activity, Weight Control, and Related Health Benefits among the Older Population with Overweight and Obesity in China: Randomized Controlled Trial	Zhang, N.| Zhou, M.| Li, M.| Ma, G.	4	57192986619| 57219537410| 57219536971| 57199673360	2023	2023-01-01	Journal of Medical Internet Research	25	-	-	e41926	ISSN-14388871	23709	Journal	English	-	6	-	7	-	6	2.31	32	1	0.64	1.56	24	33	0	Zhang, N., Zhou, M., Li, M. and 1 more (...) (2023).Effects of Smartphone-Based Remote Interventions on Dietary Intake, Physical Activity, Weight Control, and Related Health Benefits among the Older Population with Overweight and Obesity in China: Randomized Controlled Trial. Journal of Medical Internet Research,25	https://www.scopus.com/record/display.url?eid=2-s2.0-85158110402&origin=resultslist	Article	Gold|Green	2-s2.0-85158110402	37115608	Peking University	1	60014966| 60004573	Peking University| Peking University Health Science Center	57192986619	57199673360	57199673360	-	China	1	2718	Health Informatics	5	Life Sciences & Medicine	532
An Assessment of Perspectives and Concerns Among Research Participants of Childbearing Age Regarding the Health-Relatedness of Data, Online Data Privacy, and Donating Data to Researchers: Survey Study	Hendricks-Sturrup, R.| Lu, C.Y.	2	57190741989| 7404804492	2023	2023-01-01	Journal of Medical Internet Research	25	-	-	e41937	ISSN-14388871	23709	Journal	English	-	6	-	7	-	6	1.3	18	0	0	1.56	41	41	0	Hendricks-Sturrup, R., Lu, C.Y. (2023).An Assessment of Perspectives and Concerns Among Research Participants of Childbearing Age Regarding the Health-Relatedness of Data, Online Data Privacy, and Donating Data to Researchers: Survey Study. Journal of Medical Internet Research,25	https://www.scopus.com/record/display.url?eid=2-s2.0-85150079353&origin=resultslist	Article	Gold|Green	2-s2.0-85150079353	36897637	Harvard University| Harvard Pilgrim Health Care| Ohio University| Duke University	4	60005200| 60104690| 60104690| 60002746| 60011132	Duke University School of Medicine| Harvard Pilgrim Health Care Institute| Harvard Pilgrim Health Care Institute| Harvard Medical School| Ohio University	57190741989	7404804492	57190741989	-	United States	1	2718	Health Informatics	5	Life Sciences & Medicine	532
The Use of Technology to Provide Mental Health Services to Youth Experiencing Homelessness: Scoping Review	Lal, S.| Elias, S.| Sieu, V.| Peredo, R.	4	57202553119| 57899374400| 57899523200| 57217227277	2023	2023-01-01	Journal of Medical Internet Research	25	-	-	e41939	ISSN-14388871	23709	Journal	English	-	6	-	7	-	6	1.97	40	1	0.36	2.8	24	40	0	Lal, S., Elias, S., Sieu, V. and 1 more (...) (2023).The Use of Technology to Provide Mental Health Services to Youth Experiencing Homelessness: Scoping Review. Journal of Medical Internet Research,25	https://www.scopus.com/record/display.url?eid=2-s2.0-85146328368&origin=resultslist	Review	Gold|Green	2-s2.0-85146328368	36645703	University of Montreal| Centre Hospitalier de L'Universite de Montreal| McGill University	3	60024098| 60009507| 60009657| 60009657| 60028492	Université de Montréal, Faculté de Médecine| University of Montreal| Centre Hospitalier de L'Universite de Montreal| Centre Hospitalier de L'Universite de Montreal| Institut Universitaire en Santé Mentale Douglas	57202553119	57217227277	57202553119	-	Canada	1	2718	Health Informatics	5	Life Sciences & Medicine	532
Implementation Science Perspectives on Implementing Telemedicine Interventions for Hypertension or Diabetes Management: Scoping Review	Khalid, A.| Dong, Q.| Chuluunbaatar, E.| Haldane, V.| Durrani, H.| Wei, X.	6	57223258038| 57195484063| 55681738400| 56548939600| 27067694100| 56310166400	2023	2023-01-01	Journal of Medical Internet Research	25	-	-	e42134	ISSN-14388871	23709	Journal	English	-	6	-	7	-	6	0.64	13	0	0	2.8	41	41	0	Khalid, A., Dong, Q., Chuluunbaatar, E. and 3 more (...) (2023).Implementation Science Perspectives on Implementing Telemedicine Interventions for Hypertension or Diabetes Management: Scoping Review. Journal of Medical Internet Research,25	https://www.scopus.com/record/display.url?eid=2-s2.0-85150311621&origin=resultslist	Review	Gold|Green	2-s2.0-85150311621	36917174	University of Toronto	1	60016849	University of Toronto	57223258038	56310166400	56310166400	-	Canada	1	2718	Health Informatics	5	Life Sciences & Medicine	532
Digital Health Technologies for Maternal and Child Health in Africa and Other Low- And Middle-Income Countries: Cross-disciplinary Scoping Review with Stakeholder Consultation	Till, S.| Mkhize, M.| Farao, J.| Shandu, L.D.| Muthelo, L.| Coleman, T.L.| Mbombi, M.| Bopape, M.| Klingberg, S.| van Heerden, A.| Mothiba, T.| Densmore, M.| Verdezoto Dias, N.X.	13	57211252714| 57211851036| 57218595554| 57467241800| 57210604680| 57282615200| 57194382326| 57210282195| 57203547274| 35243623700| 34873143100| 36025089200| 57201371446	2023	2023-01-01	Journal of Medical Internet Research	25	-	-	e42161	ISSN-14388871	23709	Journal	English	-	6	-	7	-	6	2.21	45	2	0.71	2.8	16	31	0	Till, S., Mkhize, M., Farao, J. and 10 more (...) (2023).Digital Health Technologies for Maternal and Child Health in Africa and Other Low- And Middle-Income Countries: Cross-disciplinary Scoping Review with Stakeholder Consultation. Journal of Medical Internet Research,25	https://www.scopus.com/record/display.url?eid=2-s2.0-85152169289&origin=resultslist	Review	Gold|Green	2-s2.0-85152169289	37027199	Cardiff University| South African Medical Research Council| University of Cape Town| University of the Witwatersrand| Human Sciences Research Council South Africa| University of Limpopo	6	128855394| 60000356| 60015399| 60017614| 60016218| 60028973| 60023998	Independent Institute of Education| University of Cape Town| Human Sciences Research Council of South Africa| University of Limpopo| University of the Witwatersrand, Johannesburg| South African Medical Research Council| Cardiff University	57211252714	57201371446	57211252714	-	United Kingdom| South Africa	2	2718	Health Informatics	5	Life Sciences & Medicine	532
Evaluation of Menstrual Cycle Tracking Behaviors in the Ovulation and Menstruation Health Pilot Study: Cross-Sectional Study	Adnan, T.| Li, H.| Peer, K.| Peebles, E.| James, K.| Mahalingaiah, S.	6	58691213300| 56658941700| 57221802983| 58671740800| 57200538417| 23972942900	2023	2023-01-01	Journal of Medical Internet Research	25	-	-	e42164	ISSN-14388871	23709	Journal	English	-	6	-	7	-	6	0.58	8	0	0	1.56	41	41	0	Adnan, T., Li, H., Peer, K. and 3 more (...) (2023).Evaluation of Menstrual Cycle Tracking Behaviors in the Ovulation and Menstruation Health Pilot Study: Cross-Sectional Study. Journal of Medical Internet Research,25	https://www.scopus.com/record/display.url?eid=2-s2.0-85175278416&origin=resultslist	Article	Gold|Green	2-s2.0-85175278416	37889545	Harvard University	1	60032499| 60029929| 60029929	Harvard T.H. Chan School of Public Health| Massachusetts General Hospital| Massachusetts General Hospital	58691213300	23972942900	23972942900	-	United States	1	2718	Health Informatics	5	Life Sciences & Medicine	532
Reducing Clinical Trial Monitoring Resources and Costs With Remote Monitoring: Retrospective Study Comparing On-Site Versus Hybrid Monitoring	Fu, Z.| Liu, X.| Zhao, S.| Yuan, Y.| Jiang, M.	5	55334638800| 57209846085| 56784428200| 56256067800| 56784435700	2023	2023-01-01	Journal of Medical Internet Research	25	-	-	e42175	ISSN-14388871	23709	Journal	English	-	6	-	7	-	6	0.5	7	1	0.64	1.56	24	33	0	Fu, Z., Liu, X., Zhao, S. and 2 more (...) (2023).Reducing Clinical Trial Monitoring Resources and Costs With Remote Monitoring: Retrospective Study Comparing On-Site Versus Hybrid Monitoring. Journal of Medical Internet Research,25	https://www.scopus.com/record/display.url?eid=2-s2.0-85163887531&origin=resultslist	Article	Gold|Green	2-s2.0-85163887531	37368468	Peking University	1	60008510	Beijing Cancer Hospital	55334638800	56784435700	56784435700	-	China	1	2718	Health Informatics	5	Life Sciences & Medicine	532
Machine Learning for Predicting Micro- and Macrovascular Complications in Individuals With Prediabetes or Diabetes: Retrospective Cohort Study	Schallmoser, S.| Zueger, T.| Kraus, M.| Saar-Tsechansky, M.| Stettler, C.| Feuerriegel, S.	6	57234617300| 37862484700| 57196032478| 8332534900| 6603491269| 53881265200	2023	2023-01-01	Journal of Medical Internet Research	25	-	-	e42181	ISSN-14388871	23709	Journal	English	-	6	-	7	-	6	0.87	12	4	2.56	1.56	8	11	0	Schallmoser, S., Zueger, T., Kraus, M. and 3 more (...) (2023).Machine Learning for Predicting Micro- and Macrovascular Complications in Individuals With Prediabetes or Diabetes: Retrospective Cohort Study. Journal of Medical Internet Research,25	https://www.scopus.com/record/display.url?eid=2-s2.0-85148966652&origin=resultslist	Article	Gold|Green	2-s2.0-85148966652	36848190	Ludwig Maximilian University of Munich| University of Texas at Austin| University of Bern| Olten Cantonal Hospital| Friedrich-Alexander University Erlangen-Nürnberg	5	60028717| 128772785| 60010987| 60020486| 60014124| 60000765| 60013372| 60116471	Ludwig-Maximilians-Universität München| Munich Center for Machine Learning (MCML)| University Hospital Bern| University of Bern| Kantonsspital Olten| Friedrich-Alexander-Universität Erlangen-Nürnberg| The University of Texas at Austin| McCombs School of Business	57234617300	53881265200	57234617300	-	United States| Germany| Switzerland	3	2718	Health Informatics	5	Life Sciences & Medicine	532
GATEKEEPER’s Strategy for the Multinational Large-Scale Piloting of an eHealth Platform: Tutorial on How to Identify Relevant Settings and Use Cases	de Batlle, J.| Benítez, I.D.| Moncusí-Moix, A.| Androutsos, O.| Barbastro, R.A.| Antonini, A.| Arana, E.| Cabrera-Umpierrez, M.F.| Cea, G.| Dafoulas, G.Ε.| Folkvord, F.| Fullaondo, A.| Giuliani, F.| Huang, H.-L.| Innominato, P.F.| Kardas, P.| Lou, V.W.Q.| Manios, Y.| Matsangidou, M.| Mercalli, F.| Mokhtari, M.| Pagliara, S.| Schellong, J.| Stieler, L.| Votis, K.| Currás, P.| Arredondo, M.T.| Posa…	33	24775909200| 57201681045| 57218295036| 31967455600| 58481223500| 56353561600| 57193355469| 23395830400| 55441422500| 55400469800| 55578981900| 57204765399| 56522624000| 57140980800| 6505884427| 6603816841| 9846416500| 58116107200| 57196007400| 6506406780| 58410359400| 14523356200| 35362746500| 57201742820| 12788889700| 58407474200| 7005758135| 57201942989| 57203904924| 35746897300| 7007035883| 54…	2023	2023-01-01	Journal of Medical Internet Research	25	-	-	e42187	ISSN-14388871	23709	Journal	English	-	6	-	7	-	6	3.82	53	1	0.64	1.56	24	33	0	de Batlle, J., Benítez, I.D., Moncusí-Moix, A. and 30 more (...) (2023).GATEKEEPER’s Strategy for the Multinational Large-Scale Piloting of an eHealth Platform: Tutorial on How to Identify Relevant Settings and Use Cases. Journal of Medical Internet Research,25	https://www.scopus.com/record/display.url?eid=2-s2.0-85163655374&origin=resultslist	Article	Gold|Green	2-s2.0-85163655374	37379060	Technical University of Madrid| Hellenic Mediterranean University| University of Lleida| Harokopio University| Yuanpei University of Medical Technology| Biomedical Research Institute of Lleida| Biocruces Bizkaia| Center for Research and Technology - Hellas| Technische Universität Dresden| Université Paris-Saclay| Hospital de Cruces| The University of Hong Kong| Centro de Investigación Biomédica e…	23	60100395| 60100395| 60011456| 60102756| 60102756| 60025812| 60024604| 60012113| 60113250| 60113250| 60028442| 128256705| 60025812| 128511187| 60115902| 123389684| 60070410| 60011712| 60138358| 60120900| 60000064| 60022020| 60106017| 60006651| 60006541| 60012296| 60032307| 125946098| 126319066| 60110415| 60017161| 60163091| 60022020| 60018353| 60025676| 60026208| 101060911| 126318365	Instituto de Investigación Biomédica de Lleida Fundació Dr. Pifarré| Instituto de Investigación Biomédica de Lleida Fundació Dr. Pifarré| Hospital Universitari Arnau de Vilanova de Lleida| Centro de Investigación Biomédica en Red de Enfermedades Respiratorias| Centro de Investigación Biomédica en Red de Enfermedades Respiratorias| University of Thessaly| Hospital de Barbastro| The Open University…	24775909200	16174738100	24775909200	-	Taiwan| United Kingdom| Singapore| Spain| Hong Kong| Poland| Germany| Greece| Italy| France| Netherlands| Cyprus	12	2718	Health Informatics	5	Life Sciences & Medicine	532
Effects of Acute Phase Intensive Physical Activity (ACTIVE-PA) Monitoring and Education for Cardiac Patients: Pilot Study of a Randomized Controlled Trial	Yamashita, M.| Kamiya, K.| Hamazaki, N.| Uchida, S.| Noda, T.| Maekawa, E.| Ako, J.	7	57197816791| 8632446700| 56814829600| 57214068084| 57221980201| 35311218500| 6701389098	2023	2023-01-01	Journal of Medical Internet Research	25	1	-	e42235	ISSN-14388871	23709	Journal	English	-	6	-	7	-	6	0.22	3	0	0	1.56	41	41	0	Yamashita, M., Kamiya, K., Hamazaki, N. and 4 more (...) (2023).Effects of Acute Phase Intensive Physical Activity (ACTIVE-PA) Monitoring and Education for Cardiac Patients: Pilot Study of a Randomized Controlled Trial. Journal of Medical Internet Research,25(1)	https://www.scopus.com/record/display.url?eid=2-s2.0-85180385272&origin=resultslist	Article	Gold	2-s2.0-85180385272	38117552	Japan Society for the Promotion of Science| Kitasato University	2	60168087| 60006321| 128663599| 60006321| 60021438| 60015540| 60002391| 60006321	Kitasato University Graduate School of Medical Science| Kitasato University| ARCE Inc.| Kitasato University| Kitasato University Hospital| Japan Society for the Promotion of Science| Kitasato University School of Medicine| Kitasato University	57197816791	6701389098	8632446700	-	Japan	1	2718	Health Informatics	5	Life Sciences & Medicine	532
Conversational Agents for Body Weight Management: Systematic Review	Noh, E.| Won, J.| Jo, S.| Hahm, D.-H.| Lee, H.	5	58293050800| 57211159735| 58293071800| 13309892700| 34872696400	2023	2023-01-01	Journal of Medical Internet Research	25	-	-	e42238	ISSN-14388871	23709	Journal	English	-	6	-	7	-	6	1.28	26	1	0.36	2.8	24	40	0	Noh, E., Won, J., Jo, S. and 2 more (...) (2023).Conversational Agents for Body Weight Management: Systematic Review. Journal of Medical Internet Research,25	https://www.scopus.com/record/display.url?eid=2-s2.0-85160457061&origin=resultslist	Review	Gold|Green	2-s2.0-85160457061	37234029	Kyung Hee University| Dongeui University	2	60001873| 60019121| 60001873| 60028708	Kyung Hee University| Dong-Eui University| Kyung Hee University| KyungHee University College of Medicine	58293050800	34872696400	34872696400	-	South Korea	1	2718	Health Informatics	5	Life Sciences & Medicine	532
Exploring the Incentive Function of Virtual Academic Degrees in a Chinese Online Smoking Cessation Community: Qualitative Content Analysis	Qian, Y.| Liu, Z.| Lee, E.W.J.| Wang, Y.| Ni, Z.	5	57210600480| 57433662900| 55585796800| 58294388700| 57221869014	2023	2023-01-01	Journal of Medical Internet Research	25	-	-	e42260	ISSN-14388871	23709	Journal	English	-	6	-	7	-	6	0.58	8	0	0	1.56	41	41	0	Qian, Y., Liu, Z., Lee, E.W.J. and 2 more (...) (2023).Exploring the Incentive Function of Virtual Academic Degrees in a Chinese Online Smoking Cessation Community: Qualitative Content Analysis. Journal of Medical Internet Research,25	https://www.scopus.com/record/display.url?eid=2-s2.0-85164238836&origin=resultslist	Article	Gold|Green	2-s2.0-85164238836	37402146	Renmin University of China| Nanyang Technological University| Wuhan University	3	60029306| 60029306| 60029306| 60118481| 60005510| 60014402	Wuhan University| Wuhan University| Wuhan University| Wee Kim Wee School of Communication and Information| Nanyang Technological University| Renmin University of China	57210600480	57221869014	57433662900	-	China| Singapore	2	2718	Health Informatics	5	Life Sciences & Medicine	532
The Effectiveness of Online-Only Blended Cardiopulmonary Resuscitation Training: Static-Group Comparison Study	Chong, K.M.| Yang, H.-W.| He, H.-C.| Lien, W.-C.| Yang, M.-F.| Chi, C.-Y.| Chen, Y.-P.| Huang, C.-H.| Ko, P.C.-I.	9	54683556400| 58146217800| 57220130498| 35578521700| 57224899566| 57216705595| 57204055408| 36063485900| 27171826600	2023	2023-01-01	Journal of Medical Internet Research	25	-	-	e42325	ISSN-14388871	23709	Journal	English	-	6	-	7	-	6	1.3	18	2	1.28	1.56	16	22	0	Chong, K.M., Yang, H.-W., He, H.-C. and 6 more (...) (2023).The Effectiveness of Online-Only Blended Cardiopulmonary Resuscitation Training: Static-Group Comparison Study. Journal of Medical Internet Research,25	https://www.scopus.com/record/display.url?eid=2-s2.0-85151801436&origin=resultslist	Article	Gold|Green	2-s2.0-85151801436	37018023	National Taiwan University	1	60073385| 129318187| 60073385	National Taiwan University Hospital| Taiwan SaveANNE Education Association| National Taiwan University Hospital	54683556400	27171826600	27171826600	-	Taiwan	1	2718	Health Informatics	5	Life Sciences & Medicine	532
Risk Factors Associated With Primary Care-Reported Domestic Violence for Women Involved in Family Law Care Proceedings: Data Linkage Observational Study	Johnson, R.D.| Griffiths, L.J.| Cowley, L.E.| Broadhurst, K.| Bailey, R.	5	57193094157| 10139414100| 56460054100| 58014666900| 57193133067	2023	2023-01-01	Journal of Medical Internet Research	25	-	-	e42375	ISSN-14388871	23709	Journal	English	-	6	-	7	-	6	0.79	11	0	0	1.56	41	41	0	Johnson, R.D., Griffiths, L.J., Cowley, L.E. and 2 more (...) (2023).Risk Factors Associated With Primary Care-Reported Domestic Violence for Women Involved in Family Law Care Proceedings: Data Linkage Observational Study. Journal of Medical Internet Research,25	https://www.scopus.com/record/display.url?eid=2-s2.0-85160203668&origin=resultslist	Article	Gold|Green	2-s2.0-85160203668	37223967	Lancaster University| Swansea University	2	60170471| 60023643| 60118130| 60117735	Swansea University Medical School| Lancaster University| Centre for Child and Family Justice Research| Bowland College	57193094157	57193133067	58014666900	-	United Kingdom	1	2718	Health Informatics	5	Life Sciences & Medicine	532
The Effect of the COVID-19 Pandemic on Digital Health–Seeking Behavior: Big Data Interrupted Time-Series Analysis of Google Trends	van Kessel, R.| Kyriopoulos, I.| Wong, B.L.H.| Mossialos, E.	4	57203749406| 6504795889| 57216285917| 7004354602	2023	2023-01-01	Journal of Medical Internet Research	25	-	-	e42401	ISSN-14388871	23709	Journal	English	-	6	-	7	-	6	1.66	23	10	6.4	1.56	3	3	0	van Kessel, R., Kyriopoulos, I., Wong, B.L.H. and 1 more (...) (2023).The Effect of the COVID-19 Pandemic on Digital Health–Seeking Behavior: Big Data Interrupted Time-Series Analysis of Google Trends. Journal of Medical Internet Research,25	https://www.scopus.com/record/display.url?eid=2-s2.0-85146365203&origin=resultslist	Article	Gold|Green	2-s2.0-85146365203	36603152	Maastricht University| Imperial College London| The London School of Economics and Political Science	3	60003059| 60018869| 110141108| 60015150	London School of Economics and Political Science| Universiteit Maastricht| European Public Health Association| Imperial College London	57203749406	7004354602	7004354602	-	United Kingdom| Netherlands	2	2718	Health Informatics	5	Life Sciences & Medicine	532
Effectiveness of Combined Health Coaching and Self-Monitoring Apps on Weight-Related Outcomes in People with Overweight and Obesity: Systematic Review and Meta-analysis	Chew, H.S.J.| Rajasegaran, N.N.| Chin, Y.H.| Chew, W.S.N.| Kim, K.M.	5	57203411752| 58100036500| 57217239090| 16041567600| 57207618804	2023	2023-01-01	Journal of Medical Internet Research	25	-	-	e42432	ISSN-14388871	23709	Journal	English	-	6	-	7	-	6	0.69	14	3	1.07	2.8	11	25	0	Chew, H.S.J., Rajasegaran, N.N., Chin, Y.H. and 2 more (...) (2023).Effectiveness of Combined Health Coaching and Self-Monitoring Apps on Weight-Related Outcomes in People with Overweight and Obesity: Systematic Review and Meta-analysis. Journal of Medical Internet Research,25	https://www.scopus.com/record/display.url?eid=2-s2.0-85152976665&origin=resultslist	Review	Gold|Green	2-s2.0-85152976665	37071452	National University of Singapore| Stanford University	2	60017161| 60026680| 60026680| 60017161| 60031325| 60015615	National University of Singapore| NUS Yong Loo Lin School of Medicine| NUS Yong Loo Lin School of Medicine| National University of Singapore| National University Hospital| Stanford Healthcare	57203411752	57207618804	57203411752	-	Singapore| United States	2	2718	Health Informatics	5	Life Sciences & Medicine	532
Development and Assessment of Assisted Diagnosis Models Using Machine Learning for Identifying Elderly Patients With Malnutrition: Cohort Study	Wang, X.| Yang, F.| Zhu, M.| Cui, H.| Wei, J.| Li, J.| Chen, W.	7	57272683400| 57536423900| 14833680100| 21741930200| 36444456600| 57397332800| 57087427700	2023	2023-01-01	Journal of Medical Internet Research	25	-	-	e42435	ISSN-14388871	23709	Journal	English	-	6	-	7	-	6	2.09	29	2	1.28	1.56	16	22	0	Wang, X., Yang, F., Zhu, M. and 4 more (...) (2023).Development and Assessment of Assisted Diagnosis Models Using Machine Learning for Identifying Elderly Patients With Malnutrition: Cohort Study. Journal of Medical Internet Research,25	https://www.scopus.com/record/display.url?eid=2-s2.0-85150311329&origin=resultslist	Article	Gold	2-s2.0-85150311329	36917167	Chinese Academy of Medical Sciences	1	60122781| 60008706| 60122781| 60091826| 106688662| 60122781| 106688662	Chinese Academy of Medical Sciences & Peking Union Medical College| Peking Union Medical College Hospital| Chinese Academy of Medical Sciences & Peking Union Medical College| Institute of Medical Information & Library, Chinese Academy of Medical Sciences & Peking Union Medic| Beijing Hospital| Chinese Academy of Medical Sciences & Peking Union Medical College| Beijing Hospital	57272683400	57087427700	57087427700	-	China	1	2718	Health Informatics	5	Life Sciences & Medicine	532
Charting a Course for Smartphones and Wearables to Transform Population Health Research	Dixon, W.G.| van der Veer, S.N.| Ali, S.M.| Laidlaw, L.| Dobson, R.J.B.| Sudlow, C.| Chico, T.| MacArthur, J.A.L.| Doherty, A.	9	8935830000| 55880439800| 57129561300| 57877163200| 57277378900| 57201805681| 6602881822| 55946587000| 57220525877	2023	2023-01-01	Journal of Medical Internet Research	25	-	-	e42449	ISSN-14388871	23709	Journal	English	-	6	-	7	-	6	0.64	13	1	0.36	2.8	24	40	0	Dixon, W.G., van der Veer, S.N., Ali, S.M. and 6 more (...) (2023).Charting a Course for Smartphones and Wearables to Transform Population Health Research. Journal of Medical Internet Research,25	https://www.scopus.com/record/display.url?eid=2-s2.0-85147720605&origin=resultslist	Review	Gold|Green	2-s2.0-85147720605	36749628	University of Manchester| British Heart Foundation| University of East Anglia| University of Oxford| King's College London| Manchester University NHS Foundation Trust	6	60111801| 60172861| 60172861| 60003771| 60111801| 60011520| 60273229| 60100024| 60002634| 60026851| 60008936	Health Innovation Manchester| Centre for Epidemiology Versus Arthritis| Centre for Epidemiology Versus Arthritis| The University of Manchester| Health Innovation Manchester| King's College London| Health Data Research UK| British Heart Foundation| University of Oxford Medical Sciences Division| University of Oxford| Nuffield Department of Medicine	8935830000	57220525877	57220525877	-	United Kingdom	1	2718	Health Informatics	5	Life Sciences & Medicine	532
Implementation of European Cross-border Electronic Prescription and Electronic Dispensing Service: Cross-sectional Survey	Jõgi, R.| Timonen, J.| Saastamoinen, L.| Laius, O.| Volmer, D.	5	58172493000| 15048932000| 24281944900| 36094292700| 16064897600	2023	2023-01-01	Journal of Medical Internet Research	25	-	-	e42453	ISSN-14388871	23709	Journal	English	-	6	-	7	-	6	0.58	8	0	0	1.56	41	41	0	Jõgi, R., Timonen, J., Saastamoinen, L. and 2 more (...) (2023).Implementation of European Cross-border Electronic Prescription and Electronic Dispensing Service: Cross-sectional Survey. Journal of Medical Internet Research,25	https://www.scopus.com/record/display.url?eid=2-s2.0-85151809587&origin=resultslist	Article	Gold|Green	2-s2.0-85151809587	37014689	University of Eastern Finland| University of Tartu	2	128189177| 60103673| 113654582| 128189177| 60068856| 60199648	Estonian State Agency of Medicines (Ravimiamet)| Itä-Suomen yliopisto| Finnish Medicines Agency| Estonian State Agency of Medicines (Ravimiamet)| Tartu Ülikool| Meditsiiniteaduste Valdkond	58172493000	16064897600	58172493000	-	Finland| Estonia	2	2718	Health Informatics	5	Life Sciences & Medicine	532
The Added Value of Remote Technology in Cardiac Rehabilitation on Physical Function, Anthropometrics, and Quality of Life: Cluster Randomized Controlled Trial	Lahtio, H.| Heinonen, A.| Paajanen, T.| Sjögren, T.	4	57561231300| 7004926543| 36123657200| 56234016200	2023	2023-01-01	Journal of Medical Internet Research	25	-	-	e42455	ISSN-14388871	23709	Journal	English	-	6	-	7	-	6	0.87	12	3	1.92	1.56	11	15	0	Lahtio, H., Heinonen, A., Paajanen, T. and 1 more (...) (2023).The Added Value of Remote Technology in Cardiac Rehabilitation on Physical Function, Anthropometrics, and Quality of Life: Cluster Randomized Controlled Trial. Journal of Medical Internet Research,25	https://www.scopus.com/record/display.url?eid=2-s2.0-85152488552&origin=resultslist	Article	Gold|Green	2-s2.0-85152488552	37043264	University of Jyväskylä| LAB University of Applied Sciences| National Institute for Health and Welfare	3	60032398| 60275562| 60104546	University of Jyväskylä| LAB University of Applied Sciences| Terveyden ja Hyvinvoinnin Laitos	57561231300	56234016200	57561231300	-	Finland	1	2718	Health Informatics	5	Life Sciences & Medicine	532
The Use of eHealth for Pharmacotherapy Management With Patients With Respiratory Disease, Cardiovascular Disease, or Diabetes: Scoping Review	Bakema, R.| Smirnova, D.| Biri, D.| Kocks, J.W.H.| Postma, M.J.| de Jong, L.A.	6	57207825822| 58616906300| 58618272400| 55891765700| 7006296502| 57193126298	2023	2023-01-01	Journal of Medical Internet Research	25	1	-	e42474	ISSN-14388871	23709	Journal	English	-	6	-	7	-	6	0.25	5	0	0	2.8	41	41	0	Bakema, R., Smirnova, D., Biri, D. and 3 more (...) (2023).The Use of eHealth for Pharmacotherapy Management With Patients With Respiratory Disease, Cardiovascular Disease, or Diabetes: Scoping Review. Journal of Medical Internet Research,25(1)	https://www.scopus.com/record/display.url?eid=2-s2.0-85172175743&origin=resultslist	Review	Gold|Green	2-s2.0-85172175743	37751232	NHS Fife| University of Groningen| Erasmus University Rotterdam| Padjadjaran University	4	128225055| 118330066| 60022265| 60257836| 60002513| 124592841| 60006027| 60010023| 127752295| 60010023| 60006027| 60010023| 60006027| 60255197| 60010023| 60069388	Nederlandse Service Apotheek Beheer BV| Asc Academics| Erasmus Universiteit Rotterdam| Erasmus School of Health Policy & Management| Victoria Hospital Kirkcaldy| General Practitioners Research Institute| Universitair Medisch Centrum Groningen| Rijksuniversiteit Groningen| Observational and Pragmatic Research Institute| Rijksuniversiteit Groningen| Universitair Medisch Centrum Groningen| Rijksuniv…	57207825822	57193126298	57193126298	-	Indonesia| United Kingdom| Singapore| Netherlands	4	2718	Health Informatics	5	Life Sciences & Medicine	532
The Digital Divide in Brazil and Barriers to Telehealth and Equal Digital Health Care: Analysis of Internet Access Using Publicly Available Data	Nakayama, L.F.| Binotti, W.W.| Woite, N.L.| Fernandes, C.O.| Alfonso, P.G.| Celi, L.A.| Regatieri, C.V.	7	57202532898| 57195190807| 58537180700| 56937839300| 57223112035| 16033282700| 14619615800	2023	2023-01-01	Journal of Medical Internet Research	25	-	-	e42483	ISSN-14388871	23709	Journal	English	-	6	-	7	-	6	0.72	10	0	0	1.56	41	41	0	Nakayama, L.F., Binotti, W.W., Woite, N.L. and 4 more (...) (2023).The Digital Divide in Brazil and Barriers to Telehealth and Equal Digital Health Care: Analysis of Internet Access Using Publicly Available Data. Journal of Medical Internet Research,25	https://www.scopus.com/record/display.url?eid=2-s2.0-85165499434&origin=resultslist	Article	Gold|Green	2-s2.0-85165499434	37477958	Pontifícia Universidade Católica do Rio de Janeiro| Universidade Federal de São Paulo| Universidade de São Paulo| Massachusetts Institute of Technology| University of the Philippines| Tufts Medical Center| Beth Israel Deaconess Medical Center	7	60014992| 60022195| 60001344| 60013577| 60008088| 60022195| 60032361| 60071495| 60071449| 123318398| 60030058| 60022195	Universidade Federal de São Paulo| Massachusetts Institute of Technology| Tufts Medical Center| New England Eye Center| Universidade de São Paulo| Massachusetts Institute of Technology| Pontifícia Universidade Católica do Rio de Janeiro| University of the Philippines Manila| University of the Philippines College of Medicine| Harvard T.H. Chan| Beth Israel Deaconess Medical Center| Massachusetts I…	57202532898	14619615800	57202532898	-	United States| Philippines| Brazil	3	2718	Health Informatics	5	Life Sciences & Medicine	532
The Effect of Mobile eHealth Education to Improve Knowledge, Skills, Self-Care, and Mobile eHealth Literacies Among Patients With Diabetes: Development and Evaluation Study	Guo, S.H.-M.| Lin, J.-L.| Hsing, H.-C.| Lee, C.-C.| Chuang, S.-M.	5	35795393300| 55253979800| 57190254120| 8270816100| 55628670400	2023	2023-01-01	Journal of Medical Internet Research	25	1	-	e42497	ISSN-14388871	23709	Journal	English	-	6	-	7	-	6	0.36	5	0	0	1.56	41	41	0	Guo, S.H.-M., Lin, J.-L., Hsing, H.-C. and 2 more (...) (2023).The Effect of Mobile eHealth Education to Improve Knowledge, Skills, Self-Care, and Mobile eHealth Literacies Among Patients With Diabetes: Development and Evaluation Study. Journal of Medical Internet Research,25(1)	https://www.scopus.com/record/display.url?eid=2-s2.0-85178850640&origin=resultslist	Article	Gold|Green	2-s2.0-85178850640	38055321	Mackay Memorial Hospital Taiwan| Cathay General Hospital Taiwan	2	60104437| 60029238| 60027173	Mackay Medical College| Mackay Memorial Hospital Taiwan| Cathay General Hospital Taiwan	35795393300	55628670400	35795393300	-	Taiwan	1	2718	Health Informatics	5	Life Sciences & Medicine	532
Long Short-term Memory-Based Prediction of the Spread of Influenza-Like Illness Leveraging Surveillance, Weather, and Twitter Data: Model Development and Validation	Athanasiou, M.| Fragkozidis, G.| Zarkogianni, K.| Nikita, K.S.	4	55774131500| 58093587500| 23391479400| 7005448427	2023	2023-01-01	Journal of Medical Internet Research	25	-	-	e42519	ISSN-14388871	23709	Journal	English	-	6	-	7	-	6	1.08	15	4	2.56	1.56	8	11	0	Athanasiou, M., Fragkozidis, G., Zarkogianni, K. and 1 more (...) (2023).Long Short-term Memory-Based Prediction of the Spread of Influenza-Like Illness Leveraging Surveillance, Weather, and Twitter Data: Model Development and Validation. Journal of Medical Internet Research,25	https://www.scopus.com/record/display.url?eid=2-s2.0-85147536916&origin=resultslist	Article	Gold|Green	2-s2.0-85147536916	36745490	National Technical University of Athens	1	60002947	National Technical University of Athens (NTUA)	55774131500	7005448427	55774131500	-	Greece	1	2718	Health Informatics	5	Life Sciences & Medicine	532
Patients’ Perspectives Regarding Digital Health Technology to Support Self-management and Improve Integrated Stroke Care: Qualitative Interview Study	Bally, E.L.S.| Cheng, D.| van Grieken, A.| Sanz, M.F.| Zanutto, O.| Carroll, A.| Darley, A.| Roozenbeek, B.| Dippel, D.W.J.| Raat, H.	10	57214456708| 57849561500| 55227858900| 55644893900| 57202618165| 55652493700| 57205413775| 33568326000| 57216813701| 7003734797	2023	2023-01-01	Journal of Medical Internet Research	25	-	-	e42556	ISSN-14388871	23709	Journal	English	-	6	-	7	-	6	2.67	37	1	0.64	1.56	24	33	0	Bally, E.L.S., Cheng, D., van Grieken, A. and 7 more (...) (2023).Patients’ Perspectives Regarding Digital Health Technology to Support Self-management and Improve Integrated Stroke Care: Qualitative Interview Study. Journal of Medical Internet Research,25	https://www.scopus.com/record/display.url?eid=2-s2.0-85151798434&origin=resultslist	Article	Gold|Green	2-s2.0-85151798434	37014677	Erasmus University Rotterdam| University College Dublin	2	60032114| 122755303| 121612138| 60014241| 60005141| 60279355| 60032114	Erasmus MC| Kveloce I+D+i| ISTITUTO PER SERVIZI DI RICOVERO E ASSISTENZA AGLI ANZIANI| UCD School of Medicine| University College Dublin| National Rehabilitation Hospital| Erasmus MC	57214456708	7003734797	7003734797	-	Spain| Ireland| Italy| Netherlands	4	2718	Health Informatics	5	Life Sciences & Medicine	532
Telephone-Based Intervention to Improve Family Planning Care in Pregnancies of Unknown Location: Retrospective Pre-Post Study	Flynn, A.N.| Koelper, N.C.| Sonalkar, S.	3	57219615506| 57195526319| 55237644700	2023	2023-01-01	Journal of Medical Internet Research	25	-	-	e42559	ISSN-14388871	23709	Journal	English	-	6	-	7	-	6	0.22	3	0	0	1.56	41	41	0	Flynn, A.N., Koelper, N.C., Sonalkar, S. (2023).Telephone-Based Intervention to Improve Family Planning Care in Pregnancies of Unknown Location: Retrospective Pre-Post Study. Journal of Medical Internet Research,25	https://www.scopus.com/record/display.url?eid=2-s2.0-85168836267&origin=resultslist	Article	Gold|Green	2-s2.0-85168836267	37639302	University of Pennsylvania| University of California at Davis	2	60006297| 60014439	University of Pennsylvania| University of California, Davis	57219615506	55237644700	57219615506	-	United States	1	2718	Health Informatics	5	Life Sciences & Medicine	532
Overcoming Access Barriers for Veterans: Cohort Study of the Distribution and Use of Veterans Affairs’ Video-Enabled Tablets before and during the COVID-19 Pandemic	Dhanani, Z.| Ferguson, J.M.| Van Campen, J.| Slightam, C.| Jacobs, J.C.| Heyworth, L.| Zulman, D.	7	57204012338| 57202154340| 57204525141| 36683171300| 55556194300| 55560060200| 6507807254	2023	2023-01-01	Journal of Medical Internet Research	25	-	-	e42563	ISSN-14388871	23709	Journal	English	-	6	-	7	-	6	0.87	12	4	2.56	1.56	8	11	0	Dhanani, Z., Ferguson, J.M., Van Campen, J. and 4 more (...) (2023).Overcoming Access Barriers for Veterans: Cohort Study of the Distribution and Use of Veterans Affairs’ Video-Enabled Tablets before and during the COVID-19 Pandemic. Journal of Medical Internet Research,25	https://www.scopus.com/record/display.url?eid=2-s2.0-85147046828&origin=resultslist	Article	Gold|Green	2-s2.0-85147046828	36630650	Department of Veterans Affairs| Stanford University| University of California at San Diego| VA Medical Center	4	60032838| 60028084| 60032838| 60014232| 60028084| 60023695| 60014232| 60110665	Stanford University School of Medicine| VA Palo Alto Health Care System| Stanford University School of Medicine| VA Medical Center| VA Palo Alto Health Care System| U.S. Department of Veterans Affairs| VA Medical Center| UC San Diego Health	57204012338	6507807254	57204012338	-	United States	1	2718	Health Informatics	5	Life Sciences & Medicine	532
Engagement with Tailored Physical Activity Content: Secondary Findings from the Families Improving Together for Weight Loss Randomized Controlled Trial	Sweeney, A.M.| Wilson, D.K.| Resnicow, K.| Van Horn, M.L.| Kitzman, H.	5	56121950700| 7410087569| 7007177113| 6701606932| 23028266700	2023	2023-01-01	Journal of Medical Internet Research	25	-	-	e42581	ISSN-14388871	23709	Journal	English	-	6	-	7	-	6	0.58	8	0	0	1.56	41	41	0	Sweeney, A.M., Wilson, D.K., Resnicow, K. and 2 more (...) (2023).Engagement with Tailored Physical Activity Content: Secondary Findings from the Families Improving Together for Weight Loss Randomized Controlled Trial. Journal of Medical Internet Research,25	https://www.scopus.com/record/display.url?eid=2-s2.0-85152493232&origin=resultslist	Article	Gold|Green	2-s2.0-85152493232	37043271	University of South Carolina| Baylor Scott & White Health| University of Michigan, Ann Arbor| University of New Mexico	4	60032070| 60018179| 60018179| 60025778| 60033021| 60012172	University of South Carolina College of Nursing| University of South Carolina| University of South Carolina| University of Michigan, Ann Arbor| The University of New Mexico| Scott and White	56121950700	23028266700	56121950700	-	United States	1	2718	Health Informatics	5	Life Sciences & Medicine	532
The Next Infodemic: Abortion Misinformation	Pagoto, S.L.| Palmer, L.| Horwitz-Willis, N.	3	12769147900| 57238691900| 58255668700	2023	2023-01-01	Journal of Medical Internet Research	25	-	-	e42582	ISSN-14388871	23709	Journal	English	-	6	-	7	-	6	0.94	13	8	5.12	1.56	3	4	0	Pagoto, S.L., Palmer, L., Horwitz-Willis, N. (2023).The Next Infodemic: Abortion Misinformation. Journal of Medical Internet Research,25	https://www.scopus.com/record/display.url?eid=2-s2.0-85159551822&origin=resultslist	Article	Gold|Green	2-s2.0-85159551822	37140975	University of Connecticut	1	60022659| 60022659| 100376446	University of Connecticut| University of Connecticut| Planned Parenthood League of Massachusetts	12769147900	58255668700	12769147900	-	United States	1	2718	Health Informatics	5	Life Sciences & Medicine	532
Targeting Patients’ Cognitive Load for Telehealth Video Visits through Student-Delivered Helping Sessions at a United States Federally Qualified Health Center: Equity-Focused, Mixed Methods Pilot Intervention Study	Antonio, M.G.| Williamson, A.| Kameswaran, V.| Beals, A.| Ankrah, E.| Goulet, S.| Wang, Y.| Macias, G.| James-Gist, J.| Brown, L.K.| Davis, S.| Pillai, S.| Buis, L.| Dillahunt, T.| Veinot, T.C.	15	57023377800| 57203894017| 57190061358| 57992535000| 57317156800| 58088895100| 58088953100| 57216251131| 58088915000| 57216806346| 58088856500| 58088934800| 57204346657| 34881486000| 8659055200	2023	2023-01-01	Journal of Medical Internet Research	25	-	-	e42586	ISSN-14388871	23709	Journal	English	-	6	-	7	-	6	0.58	8	7	4.48	1.56	4	5	0	Antonio, M.G., Williamson, A., Kameswaran, V. and 12 more (...) (2023).Targeting Patients’ Cognitive Load for Telehealth Video Visits through Student-Delivered Helping Sessions at a United States Federally Qualified Health Center: Equity-Focused, Mixed Methods Pilot Intervention Study. Journal of Medical Internet Research,25	https://www.scopus.com/record/display.url?eid=2-s2.0-85147317896&origin=resultslist	Article	Gold|Green	2-s2.0-85147317896	36525332	University of California at Irvine| University of Michigan, Ann Arbor	2	60025778| 60142654| 60007278| 60025778| 60016660| 123554175| 60033182| 60025778| 60155336| 60025778| 60025778| 60016660	University of Michigan, Ann Arbor| Donald Bren School of Information & Computer Sciences| University of California, Irvine| University of Michigan, Ann Arbor| University of Michigan School of Public Health| Covenant Community Care| University of Michigan Medical School| University of Michigan, Ann Arbor| Michigan Engineering| University of Michigan, Ann Arbor| University of Michigan, Ann Arbor| U…	57023377800	8659055200	57023377800	-	United States	1	2718	Health Informatics	5	Life Sciences & Medicine	532
A Comprehensive Analysis of COVID-19 Vaccine Discourse by Vaccine Brand on Twitter in Korea: Topic and Sentiment Analysis	Park, S.| Suh, Y.-K.	2	57964951700| 55443739900	2023	2023-01-01	Journal of Medical Internet Research	25	-	-	e42623	ISSN-14388871	23709	Journal	English	-	6	-	7	-	6	1.3	18	5	3.2	1.56	6	9	0	Park, S., Suh, Y.-K. (2023).A Comprehensive Analysis of COVID-19 Vaccine Discourse by Vaccine Brand on Twitter in Korea: Topic and Sentiment Analysis. Journal of Medical Internet Research,25	https://www.scopus.com/record/display.url?eid=2-s2.0-85147234702&origin=resultslist	Article	Gold|Green	2-s2.0-85147234702	36603153	Chung-Ang University| Kyungpook National University| Seoul National University	3	60013682| 60014237| 60012704| 60012704	Seoul National University| Chung-Ang University| Kyungpook National University| Kyungpook National University	57964951700	55443739900	55443739900	-	South Korea	1	2718	Health Informatics	5	Life Sciences & Medicine	532
Combination of Paper and Electronic Trail Making Tests for Automatic Analysis of Cognitive Impairment: Development and Validation Study	Zhang, W.| Zheng, X.| Tang, Z.| Wang, H.| Li, R.| Xie, Z.| Yan, J.| Zhang, X.| Yu, Q.| Wang, F.| Li, Y.	11	57203631137| 57210317517| 58312637200| 57218525421| 57203942982| 57831479700| 58313435700| 58313633600| 58313435800| 58313830600| 56545252300	2023	2023-01-01	Journal of Medical Internet Research	25	-	-	e42637	ISSN-14388871	23709	Journal	English	-	6	-	7	-	6	0.65	9	1	0.64	1.56	24	33	0	Zhang, W., Zheng, X., Tang, Z. and 8 more (...) (2023).Combination of Paper and Electronic Trail Making Tests for Automatic Analysis of Cognitive Impairment: Development and Validation Study. Journal of Medical Internet Research,25	https://www.scopus.com/record/display.url?eid=2-s2.0-85161800979&origin=resultslist	Article	Gold|Green	2-s2.0-85161800979	37294606	Tongji University	1	60121919| 60129180| 60073652| 60073652| 60073652| 60129180| 60121919	Tongji Hospital Affiliated To Tongji University| Tongji University School of Medicine| Tongji University| Tongji University| Tongji University| Tongji University School of Medicine| Tongji Hospital Affiliated To Tongji University	57203631137	56545252300	56545252300	-	China	1	2718	Health Informatics	5	Life Sciences & Medicine	532
Effectiveness of the SAFE eHealth Intervention for Women Experiencing Intimate Partner Violence and Abuse: Randomized Controlled Trial, Quantitative Process Evaluation, and Open Feasibility Study	van Gelder, N.E.| Ligthart, S.A.| van Rosmalen-Nooijens, K.A.W.L.| Prins, J.B.| Oertelt-Prigione, S.	5	57216373345| 32867894100| 57189707181| 7102303486| 26644355600	2023	2023-01-01	Journal of Medical Internet Research	25	-	-	e42641	ISSN-14388871	23709	Journal	English	-	6	-	7	-	6	0.87	12	1	0.64	1.56	24	33	0	van Gelder, N.E., Ligthart, S.A., van Rosmalen-Nooijens, K.A.W.L. and 2 more (...) (2023).Effectiveness of the SAFE eHealth Intervention for Women Experiencing Intimate Partner Violence and Abuse: Randomized Controlled Trial, Quantitative Process Evaluation, and Open Feasibility Study. Journal of Medical Internet Research,25	https://www.scopus.com/record/display.url?eid=2-s2.0-85164185905&origin=resultslist	Article	Gold|Green	2-s2.0-85164185905	37368485	Bielefeld University| Radboud University Nijmegen	2	60002573| 60002573| 60015595| 60204116	Radboud University Medical Center| Radboud University Medical Center| Universität Bielefeld| Medizinischen Fakultät Ostwestfalen-Lippe	57216373345	26644355600	57216373345	-	Germany| Netherlands	2	2718	Health Informatics	5	Life Sciences & Medicine	532
Key Factors in Helpfulness and Use of the SAFE Intervention for Women Experiencing Intimate Partner Violence and Abuse: Qualitative Outcomes From a Randomized Controlled Trial and Process Evaluation	van Gelder, N.E.| Ligthart, S.A.| van Rosmalen-Nooijens, K.A.W.L.| Prins, J.B.| Oertelt-Prigione, S.	5	57216373345| 32867894100| 57189707181| 7102303486| 26644355600	2023	2023-01-01	Journal of Medical Internet Research	25	-	-	e42647	ISSN-14388871	23709	Journal	English	-	6	-	7	-	6	0.43	6	0	0	1.56	41	41	0	van Gelder, N.E., Ligthart, S.A., van Rosmalen-Nooijens, K.A.W.L. and 2 more (...) (2023).Key Factors in Helpfulness and Use of the SAFE Intervention for Women Experiencing Intimate Partner Violence and Abuse: Qualitative Outcomes From a Randomized Controlled Trial and Process Evaluation. Journal of Medical Internet Research,25	https://www.scopus.com/record/display.url?eid=2-s2.0-85168427768&origin=resultslist	Article	Gold|Green	2-s2.0-85168427768	37603391	Bielefeld University| Radboud University Nijmegen	2	60002573| 60002573| 60015595| 60204116	Radboud University Medical Center| Radboud University Medical Center| Universität Bielefeld| Medizinischen Fakultät Ostwestfalen-Lippe	57216373345	26644355600	57216373345	-	Germany| Netherlands	2	2718	Health Informatics	5	Life Sciences & Medicine	532
Aboriginal and Torres Strait Islander Women's Access to and Interest in mHealth: National Web-based Cross-sectional Survey	Perkes, S.J.| Bonevski, B.| Hall, K.| Mattes, J.| Chamberlain, C.| Bennett, J.| Whittaker, R.| Palazzi, K.| Lambkin, D.| Kennedy, M.	10	56434302700| 6603014592| 56622105600| 7005999915| 55399988000| 57220943723| 24077997200| 6507070516| 57311821200| 57194334498	2023	2023-01-01	Journal of Medical Internet Research	25	-	-	e42660	ISSN-14388871	23709	Journal	English	-	6	-	7	-	6	1.3	18	2	1.28	1.56	16	22	0	Perkes, S.J., Bonevski, B., Hall, K. and 7 more (...) (2023).Aboriginal and Torres Strait Islander Women's Access to and Interest in mHealth: National Web-based Cross-sectional Survey. Journal of Medical Internet Research,25	https://www.scopus.com/record/display.url?eid=2-s2.0-85150000461&origin=resultslist	Article	Gold|Green	2-s2.0-85150000461	36877565	Hunter New England Health| Hunter Medical Research Institute| University of Melbourne| Griffith University Queensland| The University of Auckland| Flinders University| University of Newcastle	7	60020828| 60189490| 60032987| 60017054| 60010571| 60183191| 60089816| 60089816| 60089816| 60026553| 60118547| 60005686	Flinders University| The College of Medicine and Public Health| Griffith University| University of Newcastle, College of Health, Medicine and Wellbeing| The University of Newcastle, Australia| School of Medicine and Public Health| Hunter Medical Research Institute, Australia| Hunter Medical Research Institute, Australia| Hunter Medical Research Institute, Australia| University of Melbourne| Melbo…	56434302700	57194334498	56434302700	-	Australia| New Zealand	2	2718	Health Informatics	5	Life Sciences & Medicine	532
The Impacts of Computer-Aided Detection of Colorectal Polyps on Subsequent Colonoscopy Surveillance Intervals: Simulation Study	Lui, K.L.T.| Liu, S.H.K.| Leung, K.| Wu, J.T.| Zauber, A.G.| Leung, W.K.	6	58100134200| 57114078200| 57194749530| 7409256423| 7004168268| 57188802557	2023	2023-01-01	Journal of Medical Internet Research	25	-	-	e42665	ISSN-14388871	23709	Journal	English	-	6	-	7	-	6	2.81	39	0	0	1.56	41	41	0	Lui, K.L.T., Liu, S.H.K., Leung, K. and 3 more (...) (2023).The Impacts of Computer-Aided Detection of Colorectal Polyps on Subsequent Colonoscopy Surveillance Intervals: Simulation Study. Journal of Medical Internet Research,25	https://www.scopus.com/record/display.url?eid=2-s2.0-85147894295&origin=resultslist	Article	Gold|Green	2-s2.0-85147894295	36763451	The University of Hong Kong| Memorial Sloan-Kettering Cancer Center	2	60103563| 60006541| 60006541| 60103563| 60009343	The University of Hong Kong Li Ka Shing Faculty of Medicine| The University of Hong Kong| The University of Hong Kong| The University of Hong Kong Li Ka Shing Faculty of Medicine| Memorial Sloan-Kettering Cancer Center	58100134200	57188802557	57188802557	-	Hong Kong| United States	2	2718	Health Informatics	5	Life Sciences & Medicine	532
Evolution of Public Attitudes and Opinions Regarding COVID-19 Vaccination During the Vaccine Campaign in China: Year-Long Infodemiology Study of Weibo Posts	Hong, Y.| Xie, F.| An, X.| Lan, X.| Liu, C.| Yan, L.| Zhang, H.	7	58106920400| 57701377700| 58106896000| 57751931500| 56292072400| 58106842600| 57211165517	2023	2023-01-01	Journal of Medical Internet Research	25	-	-	e42671	ISSN-14388871	23709	Journal	English	-	6	-	7	-	6	0.5	7	2	1.28	1.56	16	22	0	Hong, Y., Xie, F., An, X. and 4 more (...) (2023).Evolution of Public Attitudes and Opinions Regarding COVID-19 Vaccination During the Vaccine Campaign in China: Year-Long Infodemiology Study of Weibo Posts. Journal of Medical Internet Research,25	https://www.scopus.com/record/display.url?eid=2-s2.0-85148307176&origin=resultslist	Article	Gold|Green	2-s2.0-85148307176	36795467	China Medical University	1	60008872| 60008872	China Medical University Shenyang| China Medical University Shenyang	58106920400	57211165517	57211165517	-	China	1	2718	Health Informatics	5	Life Sciences & Medicine	532
Understanding the Uptake and Outcomes of Non-occupational Postexposure Prophylaxis Use Through an Online Medical Platform in China: Web-Based Cross-sectional Study	Shan, D.| Xue, H.| Yu, F.| Zan, X.| Liu, H.| Liu, J.| Han, M.| Zhang, D.	8	36570963300| 57203595274| 55207919200| 58265131200| 56585093900| 56116311300| 57194022956| 37055046000	2023	2023-01-01	Journal of Medical Internet Research	25	-	-	e42729	ISSN-14388871	23709	Journal	English	-	6	-	7	-	6	0.94	13	0	0	1.56	41	41	0	Shan, D., Xue, H., Yu, F. and 5 more (...) (2023).Understanding the Uptake and Outcomes of Non-occupational Postexposure Prophylaxis Use Through an Online Medical Platform in China: Web-Based Cross-sectional Study. Journal of Medical Internet Research,25	https://www.scopus.com/record/display.url?eid=2-s2.0-85159761153&origin=resultslist	Article	Gold|Green	2-s2.0-85159761153	37204828	Chinese Center for Disease Control and Prevention| National Center for AIDS/STD Control and Prevention	2	60139035| 60139035| 60031363| 129752821| 60133174	National Center for AIDS/STD Control and Prevention| National Center for AIDS/STD Control and Prevention| Chinese Center for Disease Control and Prevention| Danlan Goodness| Shenzhen University Health Science Center	36570963300	37055046000	37055046000	-	China	1	2718	Health Informatics	5	Life Sciences & Medicine	532
The Usefulness of a Smartphone App-Based Smoking Cessation Program for Conventional Cigarette Users, Heated Tobacco Product Users, and Dual Users: Retrospective Study	Noda, Y.| So, R.| Sonoda, M.| Tabuchi, T.| Nomura, A.	5	57842919200| 56800132000| 57842626000| 55177892400| 56425231800	2023	2023-01-01	Journal of Medical Internet Research	25	-	-	e42776	ISSN-14388871	23709	Journal	English	-	6	-	7	-	6	1.23	17	2	1.28	1.56	16	22	0	Noda, Y., So, R., Sonoda, M. and 2 more (...) (2023).The Usefulness of a Smartphone App-Based Smoking Cessation Program for Conventional Cigarette Users, Heated Tobacco Product Users, and Dual Users: Retrospective Study. Journal of Medical Internet Research,25	https://www.scopus.com/record/display.url?eid=2-s2.0-85150665225&origin=resultslist	Article	Gold|Green	2-s2.0-85150665225	36930197	Kanazawa University| The Tokyo Foundation for Policy Research| Osaka International Cancer Institute	3	122431910| 60024784| 122431813| 60138477| 60273686| 60024784| 60171734	CureApp Institute| Kanazawa University| CureApp Inc| Osaka International Cancer Institute| The Tokyo Foundation for Policy Research| Kanazawa University| Kanazawa University Graduate School of Medical Sciences	57842919200	56425231800	56425231800	-	Japan	1	2718	Health Informatics	5	Life Sciences & Medicine	532
Translating Research Evidence into Marketplace Application: Cohort Study of Internet-Based Intervention Platforms for Perinatal Depression	Zeng, Z.| Peng, J.| Liu, L.| Gong, W.	4	57204070782| 58185145500| 57220124581| 57205513185	2023	2023-01-01	Journal of Medical Internet Research	25	-	-	e42777	ISSN-14388871	23709	Journal	English	-	6	-	7	-	6	1.3	18	1	0.64	1.56	24	33	0	Zeng, Z., Peng, J., Liu, L. and 1 more (...) (2023).Translating Research Evidence into Marketplace Application: Cohort Study of Internet-Based Intervention Platforms for Perinatal Depression. Journal of Medical Internet Research,25	https://www.scopus.com/record/display.url?eid=2-s2.0-85152616250&origin=resultslist	Article	Gold|Green	2-s2.0-85152616250	37067855	University of Birmingham| Central South University| University of Rochester	3	60017060| 60019702| 60024746| 60027165	Central South University| University of Birmingham| University of Rochester Medical Center| University of Rochester	57204070782	57205513185	57205513185	-	United Kingdom| China| United States	3	2718	Health Informatics	5	Life Sciences & Medicine	532
The Effect of Internet-Based Cognitive Behavioral Therapy on Major Depressive Disorder: Randomized Controlled Trial	Lin, Z.| Cheng, L.| Han, X.| Wang, H.| Liao, Y.| Guo, L.| Shi, J.| Fan, B.| Teopiz, K.M.| Jawad, M.Y.| Zhang, H.| Chen, Y.| Lu, C.| McIntyre, R.S.	14	57420422300| 57013842700| 57202500157| 57418631400| 57210281810| 57217408315| 57222986209| 57210281840| 57219336627| 57272413200| 57210286205| 57221230557| 7404804873| 36958229300	2023	2023-01-01	Journal of Medical Internet Research	25	1	-	e42786	ISSN-14388871	23709	Journal	English	-	6	-	7	-	6	0.22	3	1	0.64	1.56	24	33	0	Lin, Z., Cheng, L., Han, X. and 11 more (...) (2023).The Effect of Internet-Based Cognitive Behavioral Therapy on Major Depressive Disorder: Randomized Controlled Trial. Journal of Medical Internet Research,25(1)	https://www.scopus.com/record/display.url?eid=2-s2.0-85171956570&origin=resultslist	Article	Gold|Green	2-s2.0-85171956570	37738092	Sun Yat-Sen University| University of Toronto| University Health Network	3	60021182| 60021182| 122211011| 124084725| 118196440| 60014468| 60016849| 60016849	Sun Yat-Sen University| Sun Yat-Sen University| Guangdong Engineering Technology Research Center of Nutrition Translation| Shenzhen Nanshan Center for Chronic Disease Control| Brain and Cognition Discovery Foundation| University Health Network University of Toronto| University of Toronto| University of Toronto	57420422300	36958229300	7404804873	-	China| Canada	2	2718	Health Informatics	5	Life Sciences & Medicine	532
Effectiveness of eHealth Interventions on Moderate-to-Vigorous Intensity Physical Activity Among Patients in Cardiac Rehabilitation: Systematic Review and Meta-analysis	Yu, T.| Xu, H.| Sui, X.| Zhang, X.| Pang, Y.| Yu, T.| Lian, X.| Zeng, T.| Wu, Y.| Leng, X.| Li, F.	11	57217131788| 55543966100| 57209234133| 57217187451| 57217187651| 57438839700| 57439874100| 57937096600| 58059530000| 58059876000| 57198719071	2023	2023-01-01	Journal of Medical Internet Research	25	-	-	e42845	ISSN-14388871	23709	Journal	English	-	6	-	7	-	6	0.89	18	4	1.43	2.8	8	20	0	Yu, T., Xu, H., Sui, X. and 8 more (...) (2023).Effectiveness of eHealth Interventions on Moderate-to-Vigorous Intensity Physical Activity Among Patients in Cardiac Rehabilitation: Systematic Review and Meta-analysis. Journal of Medical Internet Research,25	https://www.scopus.com/record/display.url?eid=2-s2.0-85151312382&origin=resultslist	Review	Gold|Green	2-s2.0-85151312382	36989017	Jilin University	1	60007711	Jilin University	57217131788	57198719071	57198719071	-	China	1	2718	Health Informatics	5	Life Sciences & Medicine	532
Mobile Apps and Quality of Life in Patients With Breast Cancer and Survivors: Systematic Literature Review	Saevarsdottir, S.R.| Gudmundsdottir, S.L.	2	58504861300| 6603574546	2023	2023-01-01	Journal of Medical Internet Research	25	-	-	e42852	ISSN-14388871	23709	Journal	English	-	6	-	7	-	6	1.23	25	1	0.36	2.8	24	40	0	Saevarsdottir, S.R., Gudmundsdottir, S.L. (2023).Mobile Apps and Quality of Life in Patients With Breast Cancer and Survivors: Systematic Literature Review. Journal of Medical Internet Research,25	https://www.scopus.com/record/display.url?eid=2-s2.0-85165712845&origin=resultslist	Review	Gold|Green	2-s2.0-85165712845	37494111	University of Iceland	1	60071113| 125916997	Haskoli Islands| Sidekick Health	58504861300	6603574546	6603574546	-	Iceland	1	2718	Health Informatics	5	Life Sciences & Medicine	532
Social Media Data Mining of Antitobacco Campaign Messages: Machine Learning Analysis of Facebook Posts	Lin, S.-Y.| Cheng, X.| Zhang, J.| Yannam, J.S.| Barnes, A.J.| Koch, J.R.| Hayes, R.| Gimm, G.| Zhao, X.| Purohit, H.| Xue, H.	11	57222722754| 57222725688| 57276933900| 58104107100| 54388648900| 56611313400| 35726624100| 8348737500| 24170490000| 57217471535| 56111954700	2023	2023-01-01	Journal of Medical Internet Research	25	-	-	e42863	ISSN-14388871	23709	Journal	English	-	6	-	7	-	6	2.52	35	2	1.28	1.56	16	22	0	Lin, S.-Y., Cheng, X., Zhang, J. and 8 more (...) (2023).Social Media Data Mining of Antitobacco Campaign Messages: Machine Learning Analysis of Facebook Posts. Journal of Medical Internet Research,25	https://www.scopus.com/record/display.url?eid=2-s2.0-85148113117&origin=resultslist	Article	Gold|Green	2-s2.0-85148113117	36780224	Slippery Rock University of Pennsylvania| George Mason University| Changshu Institute of Technology| Virginia Commonwealth University	4	60018319| 60073496| 60006205| 60010966| 60002476| 60002476| 60002476| 60010966| 60002476| 60018319| 60018319| 60279735	George Mason University| Changshu Institute of Technology| Slippery Rock University| VCU School of Medicine| Virginia Commonwealth University| Virginia Commonwealth University| Virginia Commonwealth University| VCU School of Medicine| Virginia Commonwealth University| George Mason University| George Mason University| College of Engineering and Computing	57222722754	56111954700	56111954700	-	China| United States	2	2718	Health Informatics	5	Life Sciences & Medicine	532
Parent-Reported Use of Pediatric Primary Care Telemedicine: Survey Study	Ray, K.N.| Wittman, S.R.| Burns, S.| Doan, T.T.| Schweiberger, K.A.| Yabes, J.G.| Hanmer, J.| Krishnamurti, T.	8	26641431400| 57193268295| 58098823800| 57191326458| 57221043937| 55382971300| 13608735400| 23990737400	2023	2023-01-01	Journal of Medical Internet Research	25	-	-	e42892	ISSN-14388871	23709	Journal	English	-	6	-	7	-	6	0.43	6	1	0.64	1.56	24	33	0	Ray, K.N., Wittman, S.R., Burns, S. and 5 more (...) (2023).Parent-Reported Use of Pediatric Primary Care Telemedicine: Survey Study. Journal of Medical Internet Research,25	https://www.scopus.com/record/display.url?eid=2-s2.0-85147834517&origin=resultslist	Article	Gold|Green	2-s2.0-85147834517	36757763	University of Pittsburgh	1	60015543| 60001361| 60015543| 60001361	University of Pittsburgh| University of Pittsburgh School of Medicine| University of Pittsburgh| University of Pittsburgh School of Medicine	26641431400	23990737400	26641431400	-	United States	1	2718	Health Informatics	5	Life Sciences & Medicine	532
Web-Based Video Education to Improve Uptake of Influenza Vaccination and Other Preventive Health Recommendations in Adults With Inflammatory Bowel Disease: Randomized Controlled Trial of Project PREVENT	Long, M.D.| van Deen, W.K.| Weisbein, L.| Khalil, C.| Appel, K.L.| Zhang, X.| Chen, W.| Zubrod, L.| Maris, R.| Ghafari, A.| Dupuy, T.| Ha, C.Y.| Spiegel, B.M.R.| Almario, C.V.| Melmed, G.Y.	15	15056337300| 55675939600| 57329713800| 55651936800| 57340426200| 36723123100| 55767616400| 58549755700| 58035909500| 57801222800| 57194621920| 26532648100| 7003350770| 23134677600| 6507094067	2023	2023-01-01	Journal of Medical Internet Research	25	-	-	e42921	ISSN-14388871	23709	Journal	English	-	6	-	7	-	6	0.36	5	0	0	1.56	41	41	0	Long, M.D., van Deen, W.K., Weisbein, L. and 12 more (...) (2023).Web-Based Video Education to Improve Uptake of Influenza Vaccination and Other Preventive Health Recommendations in Adults With Inflammatory Bowel Disease: Randomized Controlled Trial of Project PREVENT. Journal of Medical Internet Research,25	https://www.scopus.com/record/display.url?eid=2-s2.0-85168777808&origin=resultslist	Article	Gold|Green	2-s2.0-85168777808	37610821	University of North Carolina at Chapel Hill| Cedars-Sinai Medical Center| Erasmus University Rotterdam	3	60020469| 60022265| 60257836| 60016173| 60016173| 130199704| 60025111| 60020469	UNC School of Medicine| Erasmus Universiteit Rotterdam| Erasmus School of Health Policy & Management| Cedars-Sinai Medical Center| Cedars-Sinai Medical Center| IBD Partners Patient Powered Research Network| The University of North Carolina at Chapel Hill| UNC School of Medicine	15056337300	6507094067	15056337300	-	United States| Netherlands	2	2718	Health Informatics	5	Life Sciences & Medicine	532
Long-Term Impact of a Smartphone App on Prescriber Adherence to Antibiotic Guidelines for Adult Patients With Community-Acquired Pneumonia: Interrupted Time-Series Study	Yoon, C.H.| Nolan, I.| Humphrey, G.| Duffy, E.J.| Thomas, M.G.| Ritchie, S.R.	6	55915532000| 58252612400| 8895430300| 57033811700| 34572732200| 16744076500	2023	2023-01-01	Journal of Medical Internet Research	25	-	-	e42978	ISSN-14388871	23709	Journal	English	-	6	-	7	-	6	0.43	6	0	0	1.56	41	41	0	Yoon, C.H., Nolan, I., Humphrey, G. and 3 more (...) (2023).Long-Term Impact of a Smartphone App on Prescriber Adherence to Antibiotic Guidelines for Adult Patients With Community-Acquired Pneumonia: Interrupted Time-Series Study. Journal of Medical Internet Research,25	https://www.scopus.com/record/display.url?eid=2-s2.0-85159544017&origin=resultslist	Article	Gold|Green	2-s2.0-85159544017	37129941	University of Oxford| The University of Auckland| Auckland District Health Board	3	60008936| 60011750| 60005686| 60005686	Nuffield Department of Medicine| Auckland City Hospital| The University of Auckland| The University of Auckland	55915532000	16744076500	55915532000	-	United Kingdom| New Zealand	2	2718	Health Informatics	5	Life Sciences & Medicine	532
Examining Rural and Urban Sentiment Difference in COVID-19-Related Topics on Twitter:Word Embedding-Based Retrospective Study	Liu, Y.| Yin, Z.| Ni, C.| Yan, C.| Wan, Z.| Malin, B.	6	57200280006| 56714518200| 57488930500| 57201776358| 56581176600| 6602093073	2023	2023-01-01	Journal of Medical Internet Research	25	-	-	e42985	ISSN-14388871	23709	Journal	English	-	6	-	7	-	6	1.37	19	5	3.2	1.56	6	9	0	Liu, Y., Yin, Z., Ni, C. and 3 more (...) (2023).Examining Rural and Urban Sentiment Difference in COVID-19-Related Topics on Twitter:Word Embedding-Based Retrospective Study. Journal of Medical Internet Research,25	https://www.scopus.com/record/display.url?eid=2-s2.0-85148250597&origin=resultslist	Article	Gold|Green	2-s2.0-85148250597	36790847	Vanderbilt University	1	60003915| 60010060| 60030769| 60030769	Vanderbilt University| Vanderbilt University School of Engineering| Vanderbilt University Medical Center| Vanderbilt University Medical Center	57200280006	6602093073	57200280006	-	United States	1	2718	Health Informatics	5	Life Sciences & Medicine	532
Frontline Health Care Workers’ Mental Health and Well-Being During the First Year of the COVID-19 Pandemic: Analysis of Interviews and Social Media Data	Juan, N.V.S.| Martin, S.| Badley, A.| Maio, L.| Gronholm, P.C.| Buck, C.| Flores, E.C.| Vanderslott, S.| Syversen, A.| Symmons, S.M.| Uddin, I.| Karia, A.| Iqbal, S.| Vindrola-Padros, C.	14	57218676261| 57216331972| 57769394800| 55813607400| 8732228100| 57222602606| 57793716800| 57205232602| 57219855938| 57218691593| 57223722510| 57223744817| 57986344400| 37075880600	2023	2023-01-01	Journal of Medical Internet Research	25	-	-	e43000	ISSN-14388871	23709	Journal	English	-	6	-	7	-	6	0.72	10	2	1.28	1.56	16	22	0	Juan, N.V.S., Martin, S., Badley, A. and 11 more (...) (2023).Frontline Health Care Workers’ Mental Health and Well-Being During the First Year of the COVID-19 Pandemic: Analysis of Interviews and Social Media Data. Journal of Medical Internet Research,25	https://www.scopus.com/record/display.url?eid=2-s2.0-85168221617&origin=resultslist	Article	Gold|Green	2-s2.0-85168221617	37402283	London School of Hygiene and Tropical Medicine| University College London| University of Southampton| University of Oxford| Stanford University| Oxford University Hospitals NHS Foundation Trust| King's College London| University of Bradford| University College Dublin	9	60022148| 60011520| 60177638| 60177638| 60026851| 60008936| 60002634| 113147521| 60025225| 60022148| 60031331| 60015615| 60141508| 60012708| 60026851| 60002634| 60021328| 60026851| 60172675| 60172675| 60022148| 60005141| 60022148| 60008524	University College London| King's College London| Centre for Global Mental Health| Centre for Global Mental Health| University of Oxford| Nuffield Department of Medicine| University of Oxford Medical Sciences Division| Solent Healthcare| University of Southampton| University College London| London School of Hygiene & Tropical Medicine| Stanford Healthcare| Stanford Engineering| Stanford Universit…	57218676261	37075880600	57218676261	-	United Kingdom| Ireland| United States	3	2718	Health Informatics	5	Life Sciences & Medicine	532
The Effects of Online Health Information–Seeking Behavior on Sexually Transmitted Disease in China: Infodemiology Study of the Internet Search Queries	Li, X.| Tang, K.	2	57450228800| 7401588986	2023	2023-01-01	Journal of Medical Internet Research	25	-	-	e43046	ISSN-14388871	23709	Journal	English	-	6	-	7	-	6	1.15	16	2	1.28	1.56	16	22	0	Li, X., Tang, K. (2023).The Effects of Online Health Information–Seeking Behavior on Sexually Transmitted Disease in China: Infodemiology Study of the Internet Search Queries. Journal of Medical Internet Research,25	https://www.scopus.com/record/display.url?eid=2-s2.0-85159740640&origin=resultslist	Article	Gold|Green	2-s2.0-85159740640	37171864	Tsinghua University	1	60025278	Tsinghua University	57450228800	7401588986	7401588986	-	China	1	2718	Health Informatics	5	Life Sciences & Medicine	532
Attitudes of Children, Adolescents, and Their Parents Toward Digital Health Interventions: Scoping Review	d'Halluin, A.| Costa, M.| Morgiève, M.| Sebbane, D.	4	58252534200| 57199441870| 55891001000| 56108798100	2023	2023-01-01	Journal of Medical Internet Research	25	-	-	e43102	ISSN-14388871	23709	Journal	English	-	6	-	7	-	6	0.39	8	5	1.79	2.8	6	16	0	d'Halluin, A., Costa, M., Morgiève, M. and 1 more (...) (2023).Attitudes of Children, Adolescents, and Their Parents Toward Digital Health Interventions: Scoping Review. Journal of Medical Internet Research,25	https://www.scopus.com/record/display.url?eid=2-s2.0-85159544187&origin=resultslist	Review	Gold|Green	2-s2.0-85159544187	37129931	CNRS| École des hautes études en sciences sociales| Institut national de la santé et de la recherche médicale| Université Paris Cité	4	60083961| 60123796| 60000905| 60000905| 60123796| 60106086| 60106086| 60106086| 60106086	EPSM Lille-Métropole| Université Paris Cité| Inserm| Inserm| Université Paris Cité| Centre de Recherche, Médecine, Sciences, Santé, Santé Mentale, Société| Centre de Recherche, Médecine, Sciences, Santé, Santé Mentale, Société| Centre de Recherche, Médecine, Sciences, Santé, Santé Mentale, Société| Centre de Recherche, Médecine, Sciences, Santé, Santé Mentale, Société	58252534200	56108798100	58252534200	-	France	1	2718	Health Informatics	5	Life Sciences & Medicine	532
The Development of a Chatbot Technology to Disseminate Post-COVID-19 Information: Descriptive Implementation Study	Nehme, M.| Schneider, F.| Perrin, A.| Yu, W.S.| Schmitt, S.| Violot, G.| Ducrot, A.| Tissandier, F.| Posfay-Barbe, K.| Guessous, I.	10	57218482296| 57196078908| 57191500848| 58312635600| 58314026200| 57218480253| 58088988900| 58313032600| 6506369481| 14826822100	2023	2023-01-01	Journal of Medical Internet Research	25	-	-	e43113	ISSN-14388871	23709	Journal	English	-	6	-	7	-	6	0.72	10	0	0	1.56	41	41	0	Nehme, M., Schneider, F., Perrin, A. and 7 more (...) (2023).The Development of a Chatbot Technology to Disseminate Post-COVID-19 Information: Descriptive Implementation Study. Journal of Medical Internet Research,25	https://www.scopus.com/record/display.url?eid=2-s2.0-85161877876&origin=resultslist	Article	Gold|Green	2-s2.0-85161877876	37195688	University of Geneva	1	60009963| 60009963| 60009963| 60004718| 60026405	Hôpitaux Universitaires de Genève| Hôpitaux Universitaires de Genève| Hôpitaux Universitaires de Genève| Université de Genève| Université de Genève Faculté de Médecine	57218482296	14826822100	57218482296	-	Switzerland	1	2718	Health Informatics	5	Life Sciences & Medicine	532
Exposure to Pornography and Adolescent Sexual Behavior: Systematic Review	Pathmendra, P.| Raggatt, M.| Lim, M.S.C.| Marino, J.L.| Skinner, S.R.	5	57226850194| 57207678078| 10439900700| 57202132822| 57818157000	2023	2023-01-01	Journal of Medical Internet Research	25	-	-	e43116	ISSN-14388871	23709	Journal	English	-	6	-	7	-	6	7.63	155	4	1.43	2.8	8	20	0	Pathmendra, P., Raggatt, M., Lim, M.S.C. and 2 more (...) (2023).Exposure to Pornography and Adolescent Sexual Behavior: Systematic Review. Journal of Medical Internet Research,25	https://www.scopus.com/record/display.url?eid=2-s2.0-85149153826&origin=resultslist	Review	Gold|Green	2-s2.0-85149153826	36853749	University of Sydney| Murdoch Children's Research Institute| Royal Children's Hospital| University of Melbourne| Burnet Institute| Monash University	6	60010710| 60025709| 60003344| 60012932| 60019578| 60026553| 60118547| 60026553| 60009102| 60015980| 60015980| 60026553| 60190889	Faculty of Medicine and Health| The University of Sydney| Burnet Institute| Faculty of Medicine, Nursing and Health Sciences| Monash University| University of Melbourne| Melbourne School of Population and Global Health| University of Melbourne| Murdoch Children's Research Institute| Centre for Adolescent Health| Centre for Adolescent Health| University of Melbourne| Sydney Children’s Hospitals Ne…	57226850194	57818157000	57226850194	-	Australia	1	2718	Health Informatics	5	Life Sciences & Medicine	532
Step Count, Self-reported Physical Activity, and Predicted 5-Year Risk of Atrial Fibrillation: Cross-sectional Analysis	Shapira-Daniels, A.| Kornej, J.| Spartano, N.L.| Wang, X.| Zhang, Y.| Pathiravasan, C.H.| Liu, C.| Trinquart, L.| Borrelli, B.| McManus, D.D.| Murabito, J.M.| Benjamin, E.J.| Lin, H.	13	57193709184| 55237653100| 55960299600| 57275448000| 57219615950| 57219615996| 57203270671| 24074873600| 6701746775| 35484994900| 7003557869| 57212852919| 36039863600	2023	2023-01-01	Journal of Medical Internet Research	25	-	-	e43123	ISSN-14388871	23709	Journal	English	-	6	-	7	-	6	0.72	10	0	0	1.56	41	41	0	Shapira-Daniels, A., Kornej, J., Spartano, N.L. and 10 more (...) (2023).Step Count, Self-reported Physical Activity, and Predicted 5-Year Risk of Atrial Fibrillation: Cross-sectional Analysis. Journal of Medical Internet Research,25	https://www.scopus.com/record/display.url?eid=2-s2.0-85150000119&origin=resultslist	Article	Gold|Green	2-s2.0-85150000119	36877540	National Institutes of Health| University of Massachusetts Medical School| Boston University	3	60006385| 60019674| 60003526| 60005281| 60022386| 60022386| 60019674| 60003526| 60006385| 60019674| 60018701| 60019674| 60000986| 60000986| 60018701| 60019674| 60003526| 60006385	Boston University Chobanian & Avedisian School of Medicine| Boston University| Boston Medical Center| National Heart, Lung, and Blood Institute (NHLBI)| Framingham Heart Study| Framingham Heart Study| Boston University| Boston Medical Center| Boston University Chobanian & Avedisian School of Medicine| Boston University| School of Public Health| Boston University| University of Massachusetts Chan …	57193709184	36039863600	36039863600	-	United States	1	2718	Health Informatics	5	Life Sciences & Medicine	532
Asymmetric Interoperability as a Strategy among Provider Group Health Information Exchange: Directional Analysis	Shah, R.R.| Bailey, J.P.	2	58173860600| 7404350384	2023	2023-01-01	Journal of Medical Internet Research	25	-	-	e43127	ISSN-14388871	23709	Journal	English	-	6	-	7	-	6	0.58	8	0	0	1.56	41	41	0	Shah, R.R., Bailey, J.P. (2023).Asymmetric Interoperability as a Strategy among Provider Group Health Information Exchange: Directional Analysis. Journal of Medical Internet Research,25	https://www.scopus.com/record/display.url?eid=2-s2.0-85151911695&origin=resultslist	Article	Gold	2-s2.0-85151911695	37023418	University of Maryland, College Park	1	60020304| 60097292| 109662074	University of Maryland, College Park| Robert H. Smith School of Business| Poolesville High School	58173860600	7404350384	7404350384	-	United States	1	2718	Health Informatics	5	Life Sciences & Medicine	532
Adaptive Content Tuning of Social Network Digital Health Interventions Using Control Systems Engineering for Precision Public Health: Cluster Randomized Controlled Trial	Rocha, P.| Pinheiro, D.| de Paula Monteiro, R.| Tubert, E.| Romero, E.| Bastos-Filho, C.| Nuno, M.| Cadeiras, M.	8	58481529300| 57191252776| 57192698797| 58300216900| 57220652853| 6603086941| 15062966100| 9433686200	2023	2023-01-01	Journal of Medical Internet Research	25	-	-	e43132	ISSN-14388871	23709	Journal	English	-	6	-	7	-	6	0.79	11	0	0	1.56	41	41	0	Rocha, P., Pinheiro, D., de Paula Monteiro, R. and 5 more (...) (2023).Adaptive Content Tuning of Social Network Digital Health Interventions Using Control Systems Engineering for Precision Public Health: Cluster Randomized Controlled Trial. Journal of Medical Internet Research,25	https://www.scopus.com/record/display.url?eid=2-s2.0-85160966161&origin=resultslist	Article	Gold|Green	2-s2.0-85160966161	37256680	Universidade de Pernambuco| Universidade Católica de Pernambuco| University of California at Davis	3	60014439| 60023317| 60005352| 60021980| 60023317| 60014439	University of California, Davis| UC Davis School of Medicine| Universidade Catolica de Pernambuco| Universidade de Pernambuco| UC Davis School of Medicine| University of California, Davis	58481529300	9433686200	58481529300	-	United States| Brazil	2	2718	Health Informatics	5	Life Sciences & Medicine	532
Compliance Challenges in a Longitudinal COVID-19 Cohort Using Wearables for Continuous Monitoring: Observational Study	Mekhael, M.| Ho, C.| Noujaim, C.| Assaf, A.| Younes, H.| El Hajjar, A.H.| Chaudhry, H.A.| Lanier, B.| Chouman, N.| Makan, N.| Shan, B.| Zhang, Y.| Dagher, L.| Kreidieh, O.| Marrouche, N.| Donnellan, E.	16	57478785400| 58177672800| 57797654100| 57993581100| 57992764000| 57218599475| 57950050900| 57218904365| 57799074100| 57799212700| 57896080700| 57311944700| 57216835158| 57192938040| 7003620702| 57193237200	2023	2023-01-01	Journal of Medical Internet Research	25	-	-	e43134	ISSN-14388871	23709	Journal	English	-	6	-	7	-	6	0.29	4	0	0	1.56	41	41	0	Mekhael, M., Ho, C., Noujaim, C. and 13 more (...) (2023).Compliance Challenges in a Longitudinal COVID-19 Cohort Using Wearables for Continuous Monitoring: Observational Study. Journal of Medical Internet Research,25	https://www.scopus.com/record/display.url?eid=2-s2.0-85152169122&origin=resultslist	Article	Gold|Green	2-s2.0-85152169122	36763647	Cleveland Clinic Foundation| Emory University| Tulane University	3	60015112| 60021160| 60002339| 60000928	Tulane University School of Medicine| Cleveland Clinic Foundation| Emory University School of Medicine| Emory University	57478785400	57193237200	7003620702	-	United States	1	2718	Health Informatics	5	Life Sciences & Medicine	532
Natural Language Processing in a Clinical Decision Support System for the Identification of Venous Thromboembolism: Algorithm Development and Validation	Jin, Z.-G.| Zhang, H.| Tai, M.-H.| Yang, Y.| Yao, Y.| Guo, Y.-T.	6	53263765500| 57192489863| 57868435400| 58198244700| 56594007700| 13008866900	2023	2023-01-01	Journal of Medical Internet Research	25	-	-	e43153	ISSN-14388871	23709	Journal	English	-	6	-	7	-	6	1.8	25	0	0	1.56	41	41	0	Jin, Z.-G., Zhang, H., Tai, M.-H. and 3 more (...) (2023).Natural Language Processing in a Clinical Decision Support System for the Identification of Venous Thromboembolism: Algorithm Development and Validation. Journal of Medical Internet Research,25	https://www.scopus.com/record/display.url?eid=2-s2.0-85153687583&origin=resultslist	Article	Gold|Green	2-s2.0-85153687583	37093636	General Hospital of People's Liberation Army	1	60069744| 112913253| 60069744| 60069744	General Hospital of People's Liberation Army| Medical School of Chinese People's Liberation Army| General Hospital of People's Liberation Army| General Hospital of People's Liberation Army	53263765500	13008866900	13008866900	-	China	1	2718	Health Informatics	5	Life Sciences & Medicine	532
Machine and Deep Learning for Tuberculosis Detection on Chest X-Rays: Systematic Literature Review	Hansun, S.| Argha, A.| Liaw, S.-T.| Celler, B.G.| Marks, G.B.	5	56030061700| 25821553000| 57222409062| 7007177311| 7202971580	2023	2023-01-01	Journal of Medical Internet Research	25	-	-	e43154	ISSN-14388871	23709	Journal	English	-	6	-	7	-	6	1.23	25	5	1.79	2.8	6	16	0	Hansun, S., Argha, A., Liaw, S.-T. and 2 more (...) (2023).Machine and Deep Learning for Tuberculosis Detection on Chest X-Rays: Systematic Literature Review. Journal of Medical Internet Research,25	https://www.scopus.com/record/display.url?eid=2-s2.0-85164209452&origin=resultslist	Review	Gold|Green	2-s2.0-85164209452	37399055	Woolcock Institute of Medical Research| University of New South Wales	2	60028333| 60019158| 60028333| 60028333| 60028333| 60028333| 60082337| 60028333	UNSW Sydney| Woolcock Institute of Medical Research| UNSW Sydney| UNSW Sydney| UNSW Sydney| UNSW Sydney| University of New South Wales, School of Electrical Engineering and Telecommunications| UNSW Sydney	56030061700	7202971580	56030061700	-	Australia	1	2718	Health Informatics	5	Life Sciences & Medicine	532
Social Media is Addictive and Influences Behavior: Should it Be Regulated as a Digital Therapeutic?	Perakslis, E.| Quintana, Y.	2	22942023000| 6603342439	2023	2023-01-01	Journal of Medical Internet Research	25	-	-	e43174	ISSN-14388871	23709	Journal	English	-	6	-	7	-	6	2.96	41	2	1.28	1.56	16	22	0	Perakslis, E., Quintana, Y. (2023).Social Media is Addictive and Influences Behavior: Should it Be Regulated as a Digital Therapeutic?. Journal of Medical Internet Research,25	https://www.scopus.com/record/display.url?eid=2-s2.0-85147047063&origin=resultslist	Article	Gold|Green	2-s2.0-85147047063	36701180	Harvard University| Duke University| Beth Israel Deaconess Medical Center	3	60005200| 60030982| 60030058| 60009982| 60002746| 100470110	Duke University School of Medicine| Duke Clinical Research Institute| Beth Israel Deaconess Medical Center| Harvard University| Harvard Medical School| Homewood Research Institute	22942023000	6603342439	6603342439	-	United States| Canada	2	2718	Health Informatics	5	Life Sciences & Medicine	532
Association Between the Use of a Digital Health Platform During Pregnancy and Helping Users Avoid Emergency and In-Person Care: Retrospective Observational Study	Jahnke, H.R.| Rubin-Miller, L.| Henrich, N.| Moss, C.| Shah, N.| Peahl, A.	6	58069605300| 57204242617| 12774024400| 58126590200| 56388109300| 57208532191	2023	2023-01-01	Journal of Medical Internet Research	25	-	-	e43180	ISSN-14388871	23709	Journal	English	-	6	-	7	-	6	0.58	8	0	0	1.56	41	41	0	Jahnke, H.R., Rubin-Miller, L., Henrich, N. and 3 more (...) (2023).Association Between the Use of a Digital Health Platform During Pregnancy and Helping Users Avoid Emergency and In-Person Care: Retrospective Observational Study. Journal of Medical Internet Research,25	https://www.scopus.com/record/display.url?eid=2-s2.0-85159734696&origin=resultslist	Article	Gold|Green	2-s2.0-85159734696	37184930	Harvard University| University of Michigan, Ann Arbor| Beth Israel Deaconess Medical Center	3	127124278| 60002746| 60030058| 60033182| 60025778	Maven Clinic| Harvard Medical School| Beth Israel Deaconess Medical Center| University of Michigan Medical School| University of Michigan, Ann Arbor	58069605300	57208532191	58069605300	-	United States	1	2718	Health Informatics	5	Life Sciences & Medicine	532
Lessons for Vietnam on the Use of Digital Technologies to Support Patient-Centered Care in Low- And Middle-Income Countries in the Asia-Pacific Region: Scoping Review	Kosowicz, L.| Tran, K.| Khanh, T.T.| Dang, T.H.| Van An Pham| Ta Thi Kim, H.| Thi Bach Duong, H.| Nguyen, T.D.| Phuong, A.T.| Le, T.H.| Ta, V.A.| Wickramasinghe, N.| Schofield, P.| Zelcer, J.| Le, T.P.| Nguyen, T.A.	16	57221750831| 57185697500| 58172381200| 57194342732| 58236846800| 55947842200| 58172620100| 57203181619| 57210734230| 58172478800| 58172574400| 12795213000| 7202253567| 57222427568| 58236606100| 58263505200	2023	2023-01-01	Journal of Medical Internet Research	25	-	-	e43224	ISSN-14388871	23709	Journal	English	-	6	-	7	-	6	2.36	48	5	1.79	2.8	6	16	0	Kosowicz, L., Tran, K., Khanh, T.T. and 13 more (...) (2023).Lessons for Vietnam on the Use of Digital Technologies to Support Patient-Centered Care in Low- And Middle-Income Countries in the Asia-Pacific Region: Scoping Review. Journal of Medical Internet Research,25	https://www.scopus.com/record/display.url?eid=2-s2.0-85151782645&origin=resultslist	Review	Gold|Green	2-s2.0-85151782645	37018013	Hanoi University of Science and Technology| Swinburne University of Technology| National Ageing Research Institute| Hanoi University of Pharmacy| Hanoi Medical University| University of South Australia	6	60004493| 60071376| 60030804| 60071376| 129444693| 60071354| 60071363| 60030804| 124933055| 60031846| 106567708	National Ageing Research Institute| Hanoi Medical University| Swinburne University of Technology| Hanoi Medical University| New Horizon Palliative Care Company Limited| Hanoi University of Science and Technology| Hanoi College of Pharmacy| Swinburne University of Technology| Military and Civil Medical Association of Vietnam| University of South Australia| Ministry of Health of Vietnam	57221750831	58263505200	58263505200	-	Australia| Viet Nam	2	2718	Health Informatics	5	Life Sciences & Medicine	532
Human-Centered Design to Address Biases in Artificial Intelligence	Chen, Y.| Clayton, E.W.| Novak, L.L.| Anders, S.| Malin, B.	5	37039449900| 57417606200| 24171474300| 21233283900| 6602093073	2023	2023-01-01	Journal of Medical Internet Research	25	-	-	e43251	ISSN-14388871	23709	Journal	English	-	6	-	7	-	6	1.72	35	10	3.57	2.8	3	8	0	Chen, Y., Clayton, E.W., Novak, L.L. and 2 more (...) (2023).Human-Centered Design to Address Biases in Artificial Intelligence. Journal of Medical Internet Research,25	https://www.scopus.com/record/display.url?eid=2-s2.0-85151044564&origin=resultslist	Review	Gold	2-s2.0-85151044564	36961506	Vanderbilt University	1	60030769| 60003915| 60010060| 60014604| 60003915| 60030769| 60030769| 60030769| 60030769	Vanderbilt University Medical Center| Vanderbilt University| Vanderbilt University School of Engineering| Vanderbilt Law School| Vanderbilt University| Vanderbilt University Medical Center| Vanderbilt University Medical Center| Vanderbilt University Medical Center| Vanderbilt University Medical Center	37039449900	6602093073	37039449900	-	United States	1	2718	Health Informatics	5	Life Sciences & Medicine	532
No-show Prediction Model Performance Among People With HIV: External Validation Study	Mason, J.A.| Friedman, E.E.| Rojas, J.C.| Ridgway, J.P.	4	57818854100| 57190497505| 57197792890| 55132400700	2023	2023-01-01	Journal of Medical Internet Research	25	-	-	e43277	ISSN-14388871	23709	Journal	English	-	6	-	7	-	6	0.87	12	0	0	1.56	41	41	0	Mason, J.A., Friedman, E.E., Rojas, J.C. and 1 more (...) (2023).No-show Prediction Model Performance Among People With HIV: External Validation Study. Journal of Medical Internet Research,25	https://www.scopus.com/record/display.url?eid=2-s2.0-85151312742&origin=resultslist	Article	Gold|Green	2-s2.0-85151312742	36989038	Rush University| The University of Chicago	2	60027147| 60029278| 60018691	Department of Medicine, The University of Chicago| The University of Chicago| Rush University Medical Center	57818854100	55132400700	57818854100	-	United States	1	2718	Health Informatics	5	Life Sciences & Medicine	532
Vickybot, a Chatbot for Anxiety-Depressive Symptoms and Work-Related Burnout in Primary Care and Health Care Professionals: Development, Feasibility, and Potential Effectiveness Studies	Anmella, G.| Sanabra, M.| Primé-Tous, M.| Segú, X.| Cavero, M.| Morilla, I.| Grande, I.| Ruiz, V.| Mas, A.| Martín-Villalba, I.| Caballo, A.| Julia-Parisad, E.| Rodríguez-Rey, A.| Piazza, F.| José Valdesoiro, F.| Rodriguez-Torrella, C.| Espinosa, M.| Virgili, G.| Sorroche, C.| Ruiz, A.| Solanes, A.| Radua, J.| Antonieta Also, M.| Sant, E.| Murgui, S.| Sans-Corrales, M.| Young, A.H.| Vicens, V.| B…	50	57207207030| 57219701652| 57217862447| 57222985864| 55507721000| 57191848195| 36930279800| 56016037000| 57226123456| 57223987005| 58177599200| 58245154300| 58177590700| 57280743300| 58246104900| 58177561500| 57198491618| 58177570900| 58177590800| 58177551400| 57194048427| 34868485200| 58244911200| 57209698359| 57223975903| 14049214300| 7403881797| 36993442100| 57213844974| 57209535947| 5581724460…	2023	2023-01-01	Journal of Medical Internet Research	25	-	-	A63	ISSN-14388871	23709	Journal	English	-	6	-	7	-	6	4.54	63	11	7.04	1.56	2	3	0	Anmella, G., Sanabra, M., Primé-Tous, M. and 47 more (...) (2023).Vickybot, a Chatbot for Anxiety-Depressive Symptoms and Work-Related Burnout in Primary Care and Health Care Professionals: Development, Feasibility, and Potential Effectiveness Studies. Journal of Medical Internet Research,25	https://www.scopus.com/record/display.url?eid=2-s2.0-85152155926&origin=resultslist	Article	Gold|Green	2-s2.0-85152155926	36719325	Polytechnic University of Catalonia| Karolinska Institutet| Centro de Investigación Biomédica en Red| King's College London| Instituto de Salud Carlos III| August Pi i Sunyer Biomedical Research Institute| Barcelona Supercomputing Center| University of Barcelona	8	60030315| 60010814| 60104561| 60104561| 60001602| 60001576| 126756931| 60010814| 60011520| 60012311| 121226062| 115242150| 60011520| 125749958| 129458834| 60030315| 128750510| 60030315| 60097745| 60097745	Hospital Clinic Barcelona| Institut d'Investigacions Biomèdiques August Pi i Sunyer - IDIBAPS| Centro de Investigación Biomédica En Red de Salud Mental| Centro de Investigación Biomédica En Red de Salud Mental| Instituto de Salud Carlos III| Universitat de Barcelona| Institute of Neurosciences (UBNeuro)| Institut d'Investigacions Biomèdiques August Pi i Sunyer - IDIBAPS| King's College London| Ka…	57207207030	55773088300	55773088300	-	United Kingdom| Spain| Ireland| United States| Sweden	5	2718	Health Informatics	5	Life Sciences & Medicine	532
Therapeutic Relational Connection in Telehealth: Concept Analysis	Duffy, L.V.| Evans, R.| Bennett, V.| Hady, J.M.| Palaniappan, P.	5	35268475600| 58413374500| 58413374600| 58411847400| 58415673900	2023	2023-01-01	Journal of Medical Internet Research	25	-	-	e43303	ISSN-14388871	23709	Journal	English	-	6	-	7	-	6	0.5	7	3	1.92	1.56	11	15	0	Duffy, L.V., Evans, R., Bennett, V. and 2 more (...) (2023).Therapeutic Relational Connection in Telehealth: Concept Analysis. Journal of Medical Internet Research,25	https://www.scopus.com/record/display.url?eid=2-s2.0-85163721948&origin=resultslist	Article	Gold|Green	2-s2.0-85163721948	37347526	Northeastern University	1	60028628| 60028628	Northeastern University| Northeastern University	35268475600	58415673900	35268475600	-	United States	1	2718	Health Informatics	5	Life Sciences & Medicine	532
Artificial Intelligence Supporting the Training of Communication Skills in the Education of Health Care Professions: Scoping Review	Stamer, T.| Steinhäuser, J.| Flägel, K.	3	57413800300| 24825570200| 57201908924	2023	2023-01-01	Journal of Medical Internet Research	25	-	-	e43311	ISSN-14388871	23709	Journal	English	-	6	-	7	-	6	0.74	15	3	1.07	2.8	11	25	0	Stamer, T., Steinhäuser, J., Flägel, K. (2023).Artificial Intelligence Supporting the Training of Communication Skills in the Education of Health Care Professions: Scoping Review. Journal of Medical Internet Research,25	https://www.scopus.com/record/display.url?eid=2-s2.0-85162647627&origin=resultslist	Review	Gold|Green	2-s2.0-85162647627	37335593	University of Lübeck| Kiel University	2	60015196| 60015196	Universitätsklinikum Schleswig-Holstein Campus Lübeck| Universitätsklinikum Schleswig-Holstein Campus Lübeck	57413800300	57201908924	57413800300	-	Germany	1	2718	Health Informatics	5	Life Sciences & Medicine	532
Assessing Patients’ Critical Health Literacy and Identifying Associated Factors: Cross-sectional Study	Shan, Y.| Ji, M.| Dong, Z.| Xing, Z.| Xu, X.	5	57383326800| 57194762324| 55539962600| 36728447700| 56266916700	2023	2023-01-01	Journal of Medical Internet Research	25	-	-	e43342	ISSN-14388871	23709	Journal	English	-	6	-	7	-	6	1.23	17	5	3.2	1.56	6	9	0	Shan, Y., Ji, M., Dong, Z. and 2 more (...) (2023).Assessing Patients’ Critical Health Literacy and Identifying Associated Factors: Cross-sectional Study. Journal of Medical Internet Research,25	https://www.scopus.com/record/display.url?eid=2-s2.0-85151791294&origin=resultslist	Article	Gold|Green	2-s2.0-85151791294	37018027	University of Sydney| Shandong University| Nantong University	3	60021783| 60025709| 60092862| 60092862| 60092862	Nantong University| The University of Sydney| Qilu Hospital of Shandong University| Qilu Hospital of Shandong University| Qilu Hospital of Shandong University	57383326800	56266916700	57194762324	-	China| Australia	2	2718	Health Informatics	5	Life Sciences & Medicine	532
Preliminary Attainability Assessment of Real-World Data for Answering Major Clinical Research Questions in Breast Cancer Brain Metastasis: Framework Development and Validation Study	Kim, M.J.| Kim, H.J.| Kang, D.| Ahn, H.K.| Shin, S.-Y.| Park, S.| Cho, J.| Park, Y.H.	8	57220095634| 57210808297| 56076180500| 50261094700| 7403647087| 57221239356| 14625911800| 56590167700	2023	2023-01-01	Journal of Medical Internet Research	25	-	-	e43359	ISSN-14388871	23709	Journal	English	-	6	-	7	-	6	0.87	12	1	0.64	1.56	24	33	0	Kim, M.J., Kim, H.J., Kang, D. and 5 more (...) (2023).Preliminary Attainability Assessment of Real-World Data for Answering Major Clinical Research Questions in Breast Cancer Brain Metastasis: Framework Development and Validation Study. Journal of Medical Internet Research,25	https://www.scopus.com/record/display.url?eid=2-s2.0-85151043748&origin=resultslist	Article	Gold|Green	2-s2.0-85151043748	36951923	Sungkyunkwan University| Samsung| Johns Hopkins University| Gachon University	4	60007511| 60020857| 60020857| 60016329| 60020857| 60020857| 60016329| 60007511| 60199632| 60007511| 60007511| 60006183| 60024002| 60020857| 60020857| 60016329	Sungkyunkwan University| Samsung Medical Center, Sungkyunkwan university| Samsung Medical Center, Sungkyunkwan university| SKKU School of Medicine| Samsung Medical Center, Sungkyunkwan university| Samsung Medical Center, Sungkyunkwan university| SKKU School of Medicine| Sungkyunkwan University| Gachon University| Sungkyunkwan University| Sungkyunkwan University| Johns Hopkins Bloomberg School of …	57220095634	56590167700	56590167700	-	South Korea| United States	2	2718	Health Informatics	5	Life Sciences & Medicine	532
Advancing Digital Health Innovation in Oncology: Priorities for High-Value Digital Transformation in Cancer Care	Patel, S.| Goldsack, J.C.| Cordovano, G.| Downing, A.| Fields, K.K.| Geoghegan, C.| Grewal, U.| Nieva, J.| Patel, N.| Rollison, D.E.| Sah, A.| Said, M.| Van De Keere, I.| Way, A.| Wolff-Hughes, D.L.| Wood, W.A.| Robinson, E.J.	17	57214457818| 56087240700| 17343226900| 57568327200| 57219019848| 6507828726| 57768445200| 7004317240| 57209527712| 6505997285| 58043076100| 58043050300| 58043101900| 58043058400| 56412939100| 57203512106| 18937078900	2023	2023-01-01	Journal of Medical Internet Research	25	-	-	e43404	ISSN-14388871	23709	Journal	English	-	6	-	7	-	6	2.67	37	6	3.84	1.56	5	7	0	Patel, S., Goldsack, J.C., Cordovano, G. and 14 more (...) (2023).Advancing Digital Health Innovation in Oncology: Priorities for High-Value Digital Transformation in Cancer Care. Journal of Medical Internet Research,25	https://www.scopus.com/record/display.url?eid=2-s2.0-85145641616&origin=resultslist	Article	Gold|Green	2-s2.0-85145641616	36598811	University of Southern California| National Institutes of Health| AstraZeneca| Bayer AG| University of North Carolina at Chapel Hill| University of South Florida	6	122769079| 129184124| 129045429| 60004803| 116612495| 60099556| 60029311| 60022143| 60004219| 100681555| 129184513| 129045373| 107182907| 60013409| 60025111	Digital Medicine Society| Enlightening Results LLC| The Light Collective| Moffitt Cancer Center| Patient and Partners LLC| Bayer plc, UK| University of Southern California| USC Norris Comprehensive Cancer Center| AstraZeneca| Inc| Outcomes4Me Inc| Immersive Rehab| Jazz Venture Partners| National Cancer Institute (NCI)| The University of North Carolina at Chapel Hill	57214457818	18937078900	56087240700	-	United Kingdom| United States	2	2718	Health Informatics	5	Life Sciences & Medicine	532
Effects of a Web-Based Lifestyle Intervention on Weight Loss and Cardiometabolic Risk Factors in Adults With Overweight and Obesity: Randomized Controlled Clinical Trial	Kohl, J.| Brame, J.| Centner, C.| Wurst, R.| Fuchs, R.| Sehlbrede, M.| Tinsel, I.| Maiwald, P.| Fichtner, U.A.| Armbruster, C.| Farin-Glattacker, E.| Gollhofer, A.| König, D.	13	57220201359| 57218404787| 57196460936| 57208257202| 7202603298| 57193002919| 55353870100| 57219922863| 57204095156| 57422807900| 6701766857| 55851165900| 56188168400	2023	2023-01-01	Journal of Medical Internet Research	25	-	-	e43426	ISSN-14388871	23709	Journal	English	-	6	-	7	-	6	0.58	8	1	0.64	1.56	24	33	0	Kohl, J., Brame, J., Centner, C. and 10 more (...) (2023).Effects of a Web-Based Lifestyle Intervention on Weight Loss and Cardiometabolic Risk Factors in Adults With Overweight and Obesity: Randomized Controlled Clinical Trial. Journal of Medical Internet Research,25	https://www.scopus.com/record/display.url?eid=2-s2.0-85164189562&origin=resultslist	Article	Gold|Green	2-s2.0-85164189562	37368484	University of Freiburg| University of Vienna	2	60025641| 60024805| 60101437| 60025641| 60025988| 60025988	Universität Freiburg| Universitätsklinikum Freiburg| Albert Ludwigs Universität Freiburg, Medizinische Fakultät| Universität Freiburg| Universität Wien| Universität Wien	57220201359	56188168400	57220201359	-	Austria| Germany	2	2718	Health Informatics	5	Life Sciences & Medicine	532
Health Care Professionals’ Experiences and Perspectives on Using Telehealth for Home-based Palliative Care: Scoping Review	Lundereng, E.D.| Nes, A.A.G.| Holmen, H.| Winger, A.| Thygesen, H.| Jøranson, N.| Borge, C.R.| Dajani, O.| Mariussen, K.L.| Steindal, S.A.	10	57217489389| 55208809500| 57219152797| 55330257400| 55949444600| 56685606500| 55407349700| 6603420871| 57237508000| 37125003200	2023	2023-01-01	Journal of Medical Internet Research	25	-	-	e43429	ISSN-14388871	23709	Journal	English	-	6	-	7	-	6	1.53	31	3	1.07	2.8	11	25	0	Lundereng, E.D., Nes, A.A.G., Holmen, H. and 7 more (...) (2023).Health Care Professionals’ Experiences and Perspectives on Using Telehealth for Home-based Palliative Care: Scoping Review. Journal of Medical Internet Research,25	https://www.scopus.com/record/display.url?eid=2-s2.0-85151313198&origin=resultslist	Review	Gold|Green	2-s2.0-85151313198	36989024	University of Oslo| Oslo Metropolitan University| VID Specialized University	3	124030902| 60105037| 60068730| 60105037| 60111718| 60068730| 60026424| 60010348	Lovisenberg Diaconal University College| Oslo Universitetssykehus| OsloMet – StorbyUniversitetet| Oslo Universitetssykehus| VID Specialized University| OsloMet – StorbyUniversitetet| Lovisenberg Diakonale Sykehus| Universitetet i Oslo	57217489389	37125003200	57217489389	-	Norway	1	2718	Health Informatics	5	Life Sciences & Medicine	532
Efficacy of a Mobile Phone–Based Intervention on Health Behaviors and HIV/AIDS Treatment Management: Randomized Controlled Trial	Tran, B.X.| Bui, T.M.| Do, A.L.| Boyer, L.| Auquier, P.| Nguyen, L.H.| Nguyen, A.H.T.| Van Ngo, T.| Latkin, C.A.| Zhang, M.W.B.| Ho, C.S.H.| Ho, R.C.M.	12	57875729800| 57208305522| 57850540000| 8951031500| 7005727149| 56567321800| 58046352800| 57130843900| 7006006751| 57210179753| 57745369300| 58640850200	2023	2023-01-01	Journal of Medical Internet Research	25	-	-	e43432	ISSN-14388871	23709	Journal	English	-	6	-	7	-	6	1.3	18	3	1.92	1.56	11	15	0	Tran, B.X., Bui, T.M., Do, A.L. and 9 more (...) (2023).Efficacy of a Mobile Phone–Based Intervention on Health Behaviors and HIV/AIDS Treatment Management: Randomized Controlled Trial. Journal of Medical Internet Research,25	https://www.scopus.com/record/display.url?eid=2-s2.0-85158143130&origin=resultslist	Article	Gold|Green	2-s2.0-85158143130	37104001	Bach Mai Hospital| Johns Hopkins University| Aix-Marseille Université| Karolinska Institutet| Nanyang Technological University| Imperial College London| National University of Singapore| Hanoi Medical University	8	60071376| 60005248| 60006183| 60071385| 119945649| 60102127| 60012311| 60118633| 60118633| 60005510| 60017161| 60026680| 60265260| 60017161	Hanoi Medical University| Johns Hopkins University| Johns Hopkins Bloomberg School of Public Health| Bach Mai Hospital| Institute of Health Economics and Technology| Aix Marseille Université| Karolinska Institutet| Lee Kong Chian School of Medicine| Lee Kong Chian School of Medicine| Nanyang Technological University| National University of Singapore| NUS Yong Loo Lin School of Medicine| Institute…	57875729800	58640850200	57875729800	-	Singapore| United States| France| Viet Nam| Sweden	5	2718	Health Informatics	5	Life Sciences & Medicine	532
Exploring the Behavior of Users With Attention-Deficit/Hyperactivity Disorder on Twitter: Comparative Analysis of Tweet Content and User Interactions	Chen, L.| Jeong, J.| Simpkins, B.| Ferrara, E.	4	58264233900| 58264783900| 58264973200| 42661257200	2023	2023-01-01	Journal of Medical Internet Research	25	-	-	e43439	ISSN-14388871	23709	Journal	English	-	6	-	7	-	6	0.43	6	2	1.28	1.56	16	22	0	Chen, L., Jeong, J., Simpkins, B. and 1 more (...) (2023).Exploring the Behavior of Users With Attention-Deficit/Hyperactivity Disorder on Twitter: Comparative Analysis of Tweet Content and User Interactions. Journal of Medical Internet Research,25	https://www.scopus.com/record/display.url?eid=2-s2.0-85159762017&origin=resultslist	Article	Gold|Green	2-s2.0-85159762017	37195757	University of Southern California	1	60029311| 60143535| 60029311| 60143535| 60029311	University of Southern California| USC Viterbi School of Engineering| University of Southern California| USC Viterbi School of Engineering| University of Southern California	58264233900	42661257200	58264233900	-	United States	1	2718	Health Informatics	5	Life Sciences & Medicine	532
Optimizing the Implementation of Clinical Predictive Models to Minimize National Costs: Sepsis Case Study	Rogers, P.| Boussina, A.E.| Shashikumar, S.P.| Wardi, G.| Longhurst, C.A.| Nemati, S.	6	57225886788| 57893592100| 57194045059| 55872100200| 26658517100| 23012530600	2023	2023-01-01	Journal of Medical Internet Research	25	-	-	e43486	ISSN-14388871	23709	Journal	English	-	6	-	7	-	6	0.22	3	1	0.64	1.56	24	33	0	Rogers, P., Boussina, A.E., Shashikumar, S.P. and 3 more (...) (2023).Optimizing the Implementation of Clinical Predictive Models to Minimize National Costs: Sepsis Case Study. Journal of Medical Internet Research,25	https://www.scopus.com/record/display.url?eid=2-s2.0-85148113030&origin=resultslist	Article	Gold|Green	2-s2.0-85148113030	36780203	University of California at San Diego	1	60121526| 60030612| 60030612| 60121599| 60030612| 60030612	Department of Economics| University of California, San Diego| University of California, San Diego| Department of Emergency Medicine| University of California, San Diego| University of California, San Diego	57225886788	23012530600	57225886788	-	United States	1	2718	Health Informatics	5	Life Sciences & Medicine	532
Using a Geosocial Networking App to Investigate New HIV Infections and Related Risk Factors Among Student and Nonstudent Men Who Have Sex With Men in Chengdu, China: Open Cohort Study	Dai, Z.| Mi, G.| Yu, F.| Chen, G.| Wang, X.| He, Q.	6	57222816505| 23100570400| 55207919200| 58506756800| 35742142000| 57221759069	2023	2023-01-01	Journal of Medical Internet Research	25	-	-	e43493	ISSN-14388871	23709	Journal	English	-	6	-	7	-	6	0.58	8	0	0	1.56	41	41	0	Dai, Z., Mi, G., Yu, F. and 3 more (...) (2023).Using a Geosocial Networking App to Investigate New HIV Infections and Related Risk Factors Among Student and Nonstudent Men Who Have Sex With Men in Chengdu, China: Open Cohort Study. Journal of Medical Internet Research,25	https://www.scopus.com/record/display.url?eid=2-s2.0-85165891628&origin=resultslist	Article	Gold|Green	2-s2.0-85165891628	37505891	University of Copenhagen	1	105752152| 123642992| 60030840| 113131055| 105752152	Chengdu Center for Disease Control and Prevention| BlueCity Holdings Ltd.| Københavns Universitet| Chengdu Tongle Social Work Service Center| Chengdu Center for Disease Control and Prevention	57222816505	57221759069	57221759069	-	China| Denmark	2	2718	Health Informatics	5	Life Sciences & Medicine	532
Removing Biases in Communication of Severity Assessments of Intimate Partner Violence: Model Development and Evaluation	Sikstrom, S.| Dahl, M.| Claesdotter-Knutsson, E.	3	55883640000| 7202205101| 57204755976	2023	2023-01-01	Journal of Medical Internet Research	25	-	-	e43499	ISSN-14388871	23709	Journal	English	-	6	-	7	-	6	0.5	7	0	0	1.56	41	41	0	Sikstrom, S., Dahl, M., Claesdotter-Knutsson, E. (2023).Removing Biases in Communication of Severity Assessments of Intimate Partner Violence: Model Development and Evaluation. Journal of Medical Internet Research,25	https://www.scopus.com/record/display.url?eid=2-s2.0-85156175757&origin=resultslist	Article	Gold|Green	2-s2.0-85156175757	37115589	Lund University	1	60118988| 60029170| 60118584| 60014077	Institutionen för Psykologi| Lunds Universitet| Institutionen för Kliniska Vetenskaper, Lund| Skånes Universitetssjukhus	55883640000	57204755976	57204755976	-	Sweden	1	2718	Health Informatics	5	Life Sciences & Medicine	532
Feasibility and Acceptability of an Internet of Things–Enabled Sedentary Behavior Intervention: Mixed Methods Study	Huang, Y.| Benford, S.| Li, B.| Price, D.| Blake, H.	5	57188755861| 7006887786| 57193316932| 55531618100| 7003813067	2023	2023-01-01	Journal of Medical Internet Research	25	-	-	e43502	ISSN-14388871	23709	Journal	English	-	6	-	7	-	6	2.74	38	0	0	1.56	41	41	0	Huang, Y., Benford, S., Li, B. and 2 more (...) (2023).Feasibility and Acceptability of an Internet of Things–Enabled Sedentary Behavior Intervention: Mixed Methods Study. Journal of Medical Internet Research,25	https://www.scopus.com/record/display.url?eid=2-s2.0-85148975284&origin=resultslist	Article	Gold|Green	2-s2.0-85148975284	36848183	University of Nottingham| Shanghai Jiao Tong University| Nottingham University Hospitals NHS Trust	3	60025084| 60015138| 60015138| 60172935| 60172935	Shanghai Jiao Tong University| University of Nottingham| University of Nottingham| Nottingham Biomedical Research Centre| Nottingham Biomedical Research Centre	57188755861	7003813067	57188755861	-	United Kingdom| China	2	2718	Health Informatics	5	Life Sciences & Medicine	532
Factors Influencing Admission Decisions in Skilled Nursing Facilities: Retrospective Quantitative Study	Strickland, C.| Chi, N.| Ditz, L.| Gomez, L.| Wagner, B.| Wang, S.| Lizotte, D.J.	7	57215336443| 58264929100| 57679613300| 58265476300| 58434044500| 58265294600| 12141166800	2023	2023-01-01	Journal of Medical Internet Research	25	-	-	e43518	ISSN-14388871	23709	Journal	English	-	6	-	7	-	6	0.72	10	0	0	1.56	41	41	0	Strickland, C., Chi, N., Ditz, L. and 4 more (...) (2023).Factors Influencing Admission Decisions in Skilled Nursing Facilities: Retrospective Quantitative Study. Journal of Medical Internet Research,25	https://www.scopus.com/record/display.url?eid=2-s2.0-85159762731&origin=resultslist	Article	Gold|Green	2-s2.0-85159762731	37195755	Western University	1	60010884| 118980659| 60010884	Western University| PointClickCare| Western University	57215336443	12141166800	57215336443	-	Canada	1	2718	Health Informatics	5	Life Sciences & Medicine	532
An Exploratory Study of Medical Journal’s Twitter Use: Metadata, Networks, and Content Analyses	Kim, D.| Jung, W.| Jiang, T.| Zhu, Y.	4	57226481612| 57216590607| 58080485500| 56015852600	2023	2023-01-01	Journal of Medical Internet Research	25	-	-	e43521	ISSN-14388871	23709	Journal	English	-	6	-	7	-	6	2.67	37	1	0.64	1.56	24	33	0	Kim, D., Jung, W., Jiang, T. and 1 more (...) (2023).An Exploratory Study of Medical Journal’s Twitter Use: Metadata, Networks, and Content Analyses. Journal of Medical Internet Research,25	https://www.scopus.com/record/display.url?eid=2-s2.0-85147044853&origin=resultslist	Article	Gold|Green	2-s2.0-85147044853	36656626	Sungkyunkwan University| Yonsei University	2	60016912| 60007511	Yonsei University| Sungkyunkwan University	57226481612	56015852600	56015852600	-	South Korea	1	2718	Health Informatics	5	Life Sciences & Medicine	532
Digital Technologies for Health Promotion and Disease Prevention in Older People: Scoping Review	De Santis, K.K.| Mergenthal, L.| Christianson, L.| Busskamp, A.| Vonstein, C.| Zeeb, H.	6	56156836500| 57483677500| 56875298000| 57222867145| 57222867454| 57203073012	2023	2023-01-01	Journal of Medical Internet Research	25	-	-	e43542	ISSN-14388871	23709	Journal	English	-	6	-	7	-	6	3.3	67	11	3.93	2.8	2	7	0	De Santis, K.K., Mergenthal, L., Christianson, L. and 3 more (...) (2023).Digital Technologies for Health Promotion and Disease Prevention in Older People: Scoping Review. Journal of Medical Internet Research,25	https://www.scopus.com/record/display.url?eid=2-s2.0-85151043620&origin=resultslist	Review	Gold|Green	2-s2.0-85151043620	36951896	University of Bremen| Leibniz Institute for Prevention Research and Epidemiology	2	60117061| 123747810| 60117061| 129409521| 60008293	Leibniz Institute for Prevention Research and Epidemiology – BIPS GmbH| Leibniz ScienceCampus Digital Public Health| Leibniz Institute for Prevention Research and Epidemiology – BIPS GmbH| Women’s and Men’s Health| Universität Bremen	56156836500	57203073012	56156836500	-	Germany	1	2718	Health Informatics	5	Life Sciences & Medicine	532
The Metaverse, the Built Environment, and Public Health: Opportunities and Uncertainties	Koohsari, M.J.| McCormack, G.R.| Nakaya, T.| Yasunaga, A.| Fuller, D.| Nagai, Y.| Oka, K.	7	23008947800| 7006153647| 7102467262| 14036739100| 36473248400| 16039971600| 8329403100	2023	2023-01-01	Journal of Medical Internet Research	25	-	-	e43549	ISSN-14388871	23709	Journal	English	-	6	-	7	-	6	2.46	50	7	2.5	2.8	4	12	0	Koohsari, M.J., McCormack, G.R., Nakaya, T. and 4 more (...) (2023).The Metaverse, the Built Environment, and Public Health: Opportunities and Uncertainties. Journal of Medical Internet Research,25	https://www.scopus.com/record/display.url?eid=2-s2.0-85148113095&origin=resultslist	Review	Gold|Green	2-s2.0-85148113095	36780208	Waseda University| University of Saskatchewan| Japan Advanced Institute of Science and Technology| Tohoku University| University of Calgary| Bunka Gakuen University	6	60011375| 60023462| 60002306| 60000953| 60002306| 60002306| 60008435| 60008066| 60011553| 60015186	Japan Advanced Institute of Science and Technology| Waseda University| University of Calgary| Cumming School of Medicine| University of Calgary| University of Calgary| Tohoku University| Bunka Gakuen University| University of Saskatchewan, College of Medicine| University of Saskatchewan	23008947800	8329403100	23008947800	-	Japan| Canada	2	2718	Health Informatics	5	Life Sciences & Medicine	532
Predictors of dropout among psychosomatic rehabilitation patients during the COVID-19 Pandemic: Secondary analysis of a longitudinal study of digital training	Gao, L.| Keller, F.M.| Becker, P.| Dahmen, A.| Lippke, S.	5	57216427704| 57212024750| 57295193500| 57227818700| 6507047784	2023	2023-01-01	Journal of Medical Internet Research	25	1	-	e43584	ISSN-14388871	23709	Journal	English	-	6	-	7	-	6	0.22	3	0	0	1.56	41	41	0	Gao, L., Keller, F.M., Becker, P. and 2 more (...) (2023).Predictors of dropout among psychosomatic rehabilitation patients during the COVID-19 Pandemic: Secondary analysis of a longitudinal study of digital training. Journal of Medical Internet Research,25(1)	https://www.scopus.com/record/display.url?eid=2-s2.0-85178500118&origin=resultslist	Article	Gold|Green	2-s2.0-85178500118	37903289	Constructor University	1	60016458| 123086349| 105465067	Constructor University| Dr. Becker Klinikgruppe| Klinikum Wolfsburg	57216427704	6507047784	6507047784	-	Germany	1	2718	Health Informatics	5	Life Sciences & Medicine	532
Response Consistency of Crowdsourced Web-Based Surveys on Type 1 Diabetes	Lin, Y.K.| Newman, S.| Piette, J.	3	57204138395| 56305725100| 7202564699	2023	2023-01-01	Journal of Medical Internet Research	25	-	-	e43593	ISSN-14388871	23709	Journal	English	-	6	-	7	-	6	0.14	2	1	0.64	1.56	24	33	0	Lin, Y.K., Newman, S., Piette, J. (2023).Response Consistency of Crowdsourced Web-Based Surveys on Type 1 Diabetes. Journal of Medical Internet Research,25	https://www.scopus.com/record/display.url?eid=2-s2.0-85168263389&origin=resultslist	Article	Gold|Green	2-s2.0-85168263389	37594797	Department of Veterans Affairs| University of Michigan, Ann Arbor	2	60033182| 60016660| 60105937	University of Michigan Medical School| University of Michigan School of Public Health| VA Ann Arbor Healthcare System	57204138395	7202564699	57204138395	-	United States	1	2718	Health Informatics	5	Life Sciences & Medicine	532
Characterizing Twitter Content About HIV Pre-exposure Prophylaxis (PrEP) for Women: Qualitative Content Analysis	Keddem, S.| Agha, A.| Morawej, S.| Buck, A.| Cronholm, P.| Sonalkar, S.| Kearney, M.	7	17344101700| 57195416492| 58181160300| 58263150000| 6602768660| 55237644700| 57206140907	2023	2023-01-01	Journal of Medical Internet Research	25	-	-	e43596	ISSN-14388871	23709	Journal	English	-	6	-	7	-	6	0.65	9	0	0	1.56	41	41	0	Keddem, S., Agha, A., Morawej, S. and 4 more (...) (2023).Characterizing Twitter Content About HIV Pre-exposure Prophylaxis (PrEP) for Women: Qualitative Content Analysis. Journal of Medical Internet Research,25	https://www.scopus.com/record/display.url?eid=2-s2.0-85159739660&origin=resultslist	Article	Gold|Green	2-s2.0-85159739660	37166954	Department of Veterans Affairs| University of Pennsylvania| VA Medical Center	3	60006297| 60023695| 60014232| 60006297| 60003711| 60006297| 60003711| 60006297	University of Pennsylvania| U.S. Department of Veterans Affairs| VA Medical Center| University of Pennsylvania| University of Pennsylvania Perelman School of Medicine| University of Pennsylvania| University of Pennsylvania Perelman School of Medicine| University of Pennsylvania	17344101700	57206140907	17344101700	-	United States	1	2718	Health Informatics	5	Life Sciences & Medicine	532
Development of a Supported Self-management Intervention for People With Severe Mental Illness and Type 2 Diabetes: Theory and Evidence-Based Co-design Approach	Carswell, C.| Coventry, P.A.| Brown, J.V.E.| Alderson, S.L.| Double, K.| Gilbody, S.| Holt, R.I.G.| Jacobs, R.| Lister, J.| Osborn, D.| Shiers, D.| Siddiqi, N.| Taylor, J.| Kellar, I.	14	57203112321| 55931650300| 55534494900| 55227512700| 58070459100| 7003612713| 8736780500| 56548055900| 57208499697| 57189923687| 15071858800| 14023555600| 57214095886| 9044945500	2023	2023-01-01	Journal of Medical Internet Research	25	-	-	e43597	ISSN-14388871	23709	Journal	English	-	6	-	7	-	6	1.01	14	1	0.64	1.56	24	33	0	Carswell, C., Coventry, P.A., Brown, J.V.E. and 11 more (...) (2023).Development of a Supported Self-management Intervention for People With Severe Mental Illness and Type 2 Diabetes: Theory and Evidence-Based Co-design Approach. Journal of Medical Internet Research,25	https://www.scopus.com/record/display.url?eid=2-s2.0-85159893309&origin=resultslist	Article	Gold|Green	2-s2.0-85159893309	-	University of Manchester| University of Hull| University of Southampton| Keele University| University of Oxford| Greater Manchester West Mental Health NHS Foundation Trust| University College London| Bradford District Care NHS Foundation Trust| University of York| University Hospital Southampton NHS Foundation Trust| University of Leeds| University of Sheffield	12	60016418| 60016418| 60016418| 60012070| 60023959| 60171148| 60107756| 60107756| 60025225| 60025287| 60172674| 60000703| 60016418| 60022148| 60122796| 60172345| 60003771| 60019202| 60030210| 60001881	University of York| University of York| University of York| University of Leeds| University of Leeds, School of Medicine| Bradford District Care NHS Foundation Trust| Hull York Medical School| Hull York Medical School| University of Southampton| University of Southampton, Faculty of Medicine| NIHR Oxford Health Biomedical Research Centre| University Hospital Southampton NHS Foundation Trust| Univ…	57203112321	9044945500	57203112321	-	United Kingdom	1	2718	Health Informatics	5	Life Sciences & Medicine	532
Telehealth Usage Among Low-Income Racial and Ethnic Minority Populations During the COVID-19 Pandemic: Retrospective Observational Study	Williams, C.| Shang, D.	2	56661547200| 57210396101	2023	2023-01-01	Journal of Medical Internet Research	25	-	-	e43604	ISSN-14388871	23709	Journal	English	-	6	-	7	-	6	0.72	10	6	3.84	1.56	5	7	0	Williams, C., Shang, D. (2023).Telehealth Usage Among Low-Income Racial and Ethnic Minority Populations During the COVID-19 Pandemic: Retrospective Observational Study. Journal of Medical Internet Research,25	https://www.scopus.com/record/display.url?eid=2-s2.0-85159739323&origin=resultslist	Article	Gold|Green	2-s2.0-85159739323	37171848	University of Central Florida| University of North Florida	2	60022144| 60000135	University of Central Florida| University of North Florida	56661547200	57210396101	56661547200	-	United States	1	2718	Health Informatics	5	Life Sciences & Medicine	532
The Association of a Geographically Wide Social Media Network on Depression: County-Level Ecological Analysis	Beauchamp, A.M.| Lehmann, C.U.| Medford, R.J.| Hughes, A.E.	4	57218244856| 7101690708| 56503442100| 56465357100	2023	2023-01-01	Journal of Medical Internet Research	25	-	-	e43623	ISSN-14388871	23709	Journal	English	-	6	-	7	-	6	0.22	3	0	0	1.56	41	41	0	Beauchamp, A.M., Lehmann, C.U., Medford, R.J. and 1 more (...) (2023).The Association of a Geographically Wide Social Media Network on Depression: County-Level Ecological Analysis. Journal of Medical Internet Research,25	https://www.scopus.com/record/display.url?eid=2-s2.0-85150976257&origin=resultslist	Article	Gold|Green	2-s2.0-85150976257	36972109	Environmental Sciences Associates| University of Texas Southwestern Medical Center| University of Texas Health Science Center at Houston	3	60099450| 60027512| 60026695| 60026695| 60014739| 60026695| 60026695| 60026695| 60014739	Environmental Sciences Associates| University of Texas Health Science Center at Houston| UT Southwestern Medical Center| UT Southwestern Medical Center| UT Southwestern Medical School| UT Southwestern Medical Center| UT Southwestern Medical Center| UT Southwestern Medical Center| UT Southwestern Medical School	57218244856	56465357100	57218244856	-	United States	1	2718	Health Informatics	5	Life Sciences & Medicine	532
Can a Single Variable Predict Early Dropout from Digital Health Interventions? Comparison of Predictive Models from Two Large Randomized Trials	Bricker, J.| Miao, Z.| Mull, K.| Santiago-Torres, M.| Vock, D.M.	5	7005782652| 57219759019| 56289232300| 56427963600| 36437633400	2023	2023-01-01	Journal of Medical Internet Research	25	-	-	e43629	ISSN-14388871	23709	Journal	English	-	6	-	7	-	6	1.95	27	3	1.92	1.56	11	15	0	Bricker, J., Miao, Z., Mull, K. and 2 more (...) (2023).Can a Single Variable Predict Early Dropout from Digital Health Interventions? Comparison of Predictive Models from Two Large Randomized Trials. Journal of Medical Internet Research,25	https://www.scopus.com/record/display.url?eid=2-s2.0-85147045669&origin=resultslist	Article	Gold|Green	2-s2.0-85147045669	36662550	University of Minnesota Twin Cities| University of Washington| Fred Hutchinson Cancer Research Center	3	60279163| 60015481| 60015481| 60029445	Fred Hutchinson Cancer Center| University of Washington| University of Washington| University of Minnesota Twin Cities	7005782652	36437633400	7005782652	-	United States	1	2718	Health Informatics	5	Life Sciences & Medicine	532
Automating Detection of Drug-Related Harms on Social Media: Machine Learning Framework	Fisher, A.| Young, M.M.| Payer, D.| Pacheco, K.| Dubeau, C.| Mago, V.	6	57217056262| 9133545400| 23036375200| 58612949500| 56740715000| 55829238200	2023	2023-01-01	Journal of Medical Internet Research	25	1	-	e43630	ISSN-14388871	23709	Journal	English	-	6	-	7	-	6	0.5	7	0	0	1.56	41	41	0	Fisher, A., Young, M.M., Payer, D. and 3 more (...) (2023).Automating Detection of Drug-Related Harms on Social Media: Machine Learning Framework. Journal of Medical Internet Research,25(1)	https://www.scopus.com/record/display.url?eid=2-s2.0-85171901709&origin=resultslist	Article	Gold|Green	2-s2.0-85171901709	37725410	Carleton University| York University Toronto| Saint Mary's University Halifax| Canadian Medical Association| Canadian Centre on Substance Use and Addiction	5	60016297| 60113887| 127284097| 60017592| 60004427| 60033420| 60191787	Saint Mary's University| Canadian Centre on Substance Use and Addiction| Greo Evidence Insights| Carleton University| Association Médicale Canadienne| York University| Faculty of Health	57217056262	55829238200	57217056262	-	Canada	1	2718	Health Informatics	5	Life Sciences & Medicine	532
Effects of Fetal Images Produced in Virtual Reality on Maternal-Fetal Attachment: Randomized Controlled Trial	Lee, K.-N.| Kim, H.Ji.| Choe, K.| Cho, A.| Kim, B.| Seo, J.| Myung, W.| Park, J.Y.| Oh, K.J.	9	57316728000| 57219966941| 57209311421| 57452401300| 23389723000| 35303195300| 37099034100| 57001476100| 36486865800	2023	2023-01-01	Journal of Medical Internet Research	25	-	-	e43634	ISSN-14388871	23709	Journal	English	-	6	-	7	-	6	1.01	14	1	0.64	1.56	24	33	0	Lee, K.-N., Kim, H.Ji., Choe, K. and 6 more (...) (2023).Effects of Fetal Images Produced in Virtual Reality on Maternal-Fetal Attachment: Randomized Controlled Trial. Journal of Medical Internet Research,25	https://www.scopus.com/record/display.url?eid=2-s2.0-85148964364&origin=resultslist	Article	Gold|Green	2-s2.0-85148964364	36826976	Hankuk University of Foreign Studies| Seoul National University	2	60000656| 60098516| 60120115| 60013682| 60007830| 60098516| 60000656	Seoul National University College of Medicine| Seoul National University Bundang Hospital| Department of Computer Science and Engineering| Seoul National University| Hankuk University of Foreign Studies| Seoul National University Bundang Hospital| Seoul National University College of Medicine	57316728000	36486865800	57001476100	-	South Korea	1	2718	Health Informatics	5	Life Sciences & Medicine	532
Exploring the Relationship between Privacy and Utility in Mobile Health: Algorithm Development and Validation via Simulations of Federated Learning, Differential Privacy, and External Attacks	Shen, A.| Francisco, L.| Sen, S.| Tewari, A.	4	57993421600| 57993583800| 7403696419| 8847303800	2023	2023-01-01	Journal of Medical Internet Research	25	-	-	e43664	ISSN-14388871	23709	Journal	English	-	6	-	7	-	6	0.87	12	2	1.28	1.56	16	22	0	Shen, A., Francisco, L., Sen, S. and 1 more (...) (2023).Exploring the Relationship between Privacy and Utility in Mobile Health: Algorithm Development and Validation via Simulations of Federated Learning, Differential Privacy, and External Attacks. Journal of Medical Internet Research,25	https://www.scopus.com/record/display.url?eid=2-s2.0-85151475204&origin=resultslist	Article	Gold|Green	2-s2.0-85151475204	37079370	University of Michigan, Ann Arbor| Carnegie Mellon University	2	60025778| 60027950| 60025778| 60009861| 60025778| 60025778| 60155336	University of Michigan, Ann Arbor| Carnegie Mellon University| University of Michigan, Ann Arbor| Molecular & Behavioral Neuroscience Institute, University Michigan Ann Arbor| University of Michigan, Ann Arbor| University of Michigan, Ann Arbor| Michigan Engineering	57993421600	8847303800	57993421600	-	United States	1	2718	Health Informatics	5	Life Sciences & Medicine	532
Effectiveness of an Immersive Telemedicine Platform for Delivering Diabetes Medical Group Visits for African American, Black and Hispanic, or Latina Women With Uncontrolled Diabetes: The Women in Control 2.0 Noninferiority Randomized Clinical Trial	Mitchell, S.E.| Bragg, A.| De La Cruz, B.A.| Winter, M.R.| Reichert, M.J.| Laird, L.D.| Moldovan, I.A.| Parker, K.N.| Martin-Howard, J.| Gardiner, P.	10	36351102300| 57223299025| 57209198400| 7202442889| 57218299432| 22634764200| 57223307719| 57702449600| 57218588312| 34975047100	2023	2023-01-01	Journal of Medical Internet Research	25	-	-	e43669	ISSN-14388871	23709	Journal	English	-	6	-	7	-	6	1.37	19	1	0.64	1.56	24	33	0	Mitchell, S.E., Bragg, A., De La Cruz, B.A. and 7 more (...) (2023).Effectiveness of an Immersive Telemedicine Platform for Delivering Diabetes Medical Group Visits for African American, Black and Hispanic, or Latina Women With Uncontrolled Diabetes: The Women in Control 2.0 Noninferiority Randomized Clinical Trial. Journal of Medical Internet Research,25	https://www.scopus.com/record/display.url?eid=2-s2.0-85158842565&origin=resultslist	Article	Gold|Green	2-s2.0-85158842565	37163341	Harvard University| University of Massachusetts Medical School| Boston University	3	60000986| 60003526| 60006385| 60018701| 60100185| 60009982	University of Massachusetts Chan Medical School| Boston Medical Center| Boston University Chobanian & Avedisian School of Medicine| School of Public Health| Weatherhead Center for International Affairs| Harvard University	36351102300	34975047100	36351102300	-	United States	1	2718	Health Informatics	5	Life Sciences & Medicine	532
The Synergistic Effect of Nurse Proactive Phone Calls With an mHealth App Program on Sustaining App Usage: 3-Arm Randomized Controlled Trial	Wong, A.K.C.| Bayuo, J.| Wong, F.K.Y.| Chow, K.K.S.| Wong, S.M.| Lau, A.C.K.	6	56670606800| 56528342700| 7201409812| 57920067200| 57948561600| 58248450800	2023	2023-01-01	Journal of Medical Internet Research	25	-	-	e43678	ISSN-14388871	23709	Journal	English	-	6	-	7	-	6	1.15	16	3	1.92	1.56	11	15	0	Wong, A.K.C., Bayuo, J., Wong, F.K.Y. and 3 more (...) (2023).The Synergistic Effect of Nurse Proactive Phone Calls With an mHealth App Program on Sustaining App Usage: 3-Arm Randomized Controlled Trial. Journal of Medical Internet Research,25	https://www.scopus.com/record/display.url?eid=2-s2.0-85159247609&origin=resultslist	Article	Gold|Green	2-s2.0-85159247609	37126378	Hong Kong Polytechnic University	1	60008928| 100396423	The Hong Kong Polytechnic University| Hong Kong Council of Social Service	56670606800	58248450800	56670606800	-	Hong Kong	1	2718	Health Informatics	5	Life Sciences & Medicine	532
Identification and Management of Thyroid Dysfunction Using At-Home Sample Collection and Telehealth Services: Retrospective Analysis of Real-World Data	Gavin, K.M.| Kreitzberg, D.| Gaudreau, Y.| Cruz, M.| Bauer, T.A.	5	8640035100| 58091220800| 57941660300| 57941882100| 7202749846	2023	2023-01-01	Journal of Medical Internet Research	25	-	-	e43707	ISSN-14388871	23709	Journal	English	-	6	-	7	-	6	0.22	3	1	0.64	1.56	24	33	0	Gavin, K.M., Kreitzberg, D., Gaudreau, Y. and 2 more (...) (2023).Identification and Management of Thyroid Dysfunction Using At-Home Sample Collection and Telehealth Services: Retrospective Analysis of Real-World Data. Journal of Medical Internet Research,25	https://www.scopus.com/record/display.url?eid=2-s2.0-85160874710&origin=resultslist	Article	Gold|Green	2-s2.0-85160874710	37252757	University of Colorado Anschutz Medical Campus	1	128079901| 60028421| 60028392| 60028392| 60028421	Inc| University of Colorado School of Medicine| University of Colorado Anschutz Medical Campus| University of Colorado Anschutz Medical Campus| University of Colorado School of Medicine	8640035100	7202749846	7202749846	-	United States	1	2718	Health Informatics	5	Life Sciences & Medicine	532
One-Week Suicide Risk Prediction Using Real-Time Smartphone Monitoring: Prospective Cohort Study	Barrigon, M.L.| Romero-Medrano, L.| Moreno-Muñoz, P.| Porras-Segovia, A.| Lopez-Castroman, J.| Courtet, P.| Artés-Rodríguez, A.| Baca-Garcia, E.	8	57909800300| 57220011684| 57205531498| 57196944371| 16307320600| 57217339540| 6603954601| 7004712190	2023	2023-01-01	Journal of Medical Internet Research	25	1	-	e43719	ISSN-14388871	23709	Journal	English	-	6	-	7	-	6	1.8	25	0	0	1.56	41	41	0	Barrigon, M.L., Romero-Medrano, L., Moreno-Muñoz, P. and 5 more (...) (2023).One-Week Suicide Risk Prediction Using Real-Time Smartphone Monitoring: Prospective Cohort Study. Journal of Medical Internet Research,25(1)	https://www.scopus.com/record/display.url?eid=2-s2.0-85169400086&origin=resultslist	Article	Gold|Green	2-s2.0-85169400086	37656498	Universidad Carlos III de Madrid| Université de Montpellier| CNRS| CHU Montpellier| Centro de Investigación Biomédica en Red| Technical University of Denmark| Hospital General Universitario Gregorio Marañon| Institut national de la santé et de la recherche médicale| Instituto de Salud Carlos III| CHU de Nîmes| Universidad Autónoma de Madrid| Universidad Católica del Maule	12	60019290| 60033237| 60001741| 125589849| 60011373| 60000292| 60108488| 60000905| 60083600| 60083600| 60083600| 60008134| 60031773| 60104561| 60104561| 60001602| 60108393| 60026796| 60221947| 60274918| 60030900| 60009462	Hospital Universitario Fundación Jiménez Díaz| Hospital General Universitario Gregorio Marañón| Universidad Carlos III de Madrid| Evidence-Based Behavior| Technical University of Denmark| Centre Hospitalier Universitaire de Nîmes| Université de Montpellier| Inserm| Institut de Génomique Fonctionnelle| Institut de Génomique Fonctionnelle| Institut de Génomique Fonctionnelle| CNRS Centre National d…	57909800300	7004712190	7004712190	-	Chile| Spain| Denmark| France	4	2718	Health Informatics	5	Life Sciences & Medicine	532
A Web-Based Sexual Violence, Alcohol Misuse, and Bystander Intervention Program for College Women (RealConsent): Randomized Controlled Trial	Salazar, L.F.| Schipani-McLaughlin, A.M.| Sebeh, Y.| Nizam, Z.| Hayat, M.	5	7102692189| 57201311919| 57218253748| 58073284800| 36020044100	2023	2023-01-01	Journal of Medical Internet Research	25	-	-	e43740	ISSN-14388871	23709	Journal	English	-	6	-	7	-	6	1.01	14	3	1.92	1.56	11	15	0	Salazar, L.F., Schipani-McLaughlin, A.M., Sebeh, Y. and 2 more (...) (2023).A Web-Based Sexual Violence, Alcohol Misuse, and Bystander Intervention Program for College Women (RealConsent): Randomized Controlled Trial. Journal of Medical Internet Research,25	https://www.scopus.com/record/display.url?eid=2-s2.0-85163087303&origin=resultslist	Article	Gold|Green	2-s2.0-85163087303	37342080	Georgia State University	1	60012387| 60012387	Georgia State University| Georgia State University	7102692189	36020044100	7102692189	-	United States	1	2718	Health Informatics	5	Life Sciences & Medicine	532
Virtual Standardized Patients Versus Traditional Academic Training for Improving Clinical Competence Among Traditional Chinese Medicine Students: Prospective Randomized Controlled Trial	Yang, H.| Xiao, X.| Wu, X.| Fu, X.| Du, Q.| Luo, Y.| Li, B.| Zeng, J.| Zhang, Y.	9	58486444700| 57778857600| 57222138044| 57204901053| 57217000364| 58610877100| 57206246157| 56595999600| 55961749600	2023	2023-01-01	Journal of Medical Internet Research	25	1	-	e43763	ISSN-14388871	23709	Journal	English	-	6	-	7	-	6	0.36	5	0	0	1.56	41	41	0	Yang, H., Xiao, X., Wu, X. and 6 more (...) (2023).Virtual Standardized Patients Versus Traditional Academic Training for Improving Clinical Competence Among Traditional Chinese Medicine Students: Prospective Randomized Controlled Trial. Journal of Medical Internet Research,25(1)	https://www.scopus.com/record/display.url?eid=2-s2.0-85171811155&origin=resultslist	Article	Gold|Green	2-s2.0-85171811155	37728989	Chengdu University of Traditional Chinese Medicine	1	60000196| 60000196| 60000196| 60000196	Chengdu University of Traditional Chinese Medicine| Chengdu University of Traditional Chinese Medicine| Chengdu University of Traditional Chinese Medicine| Chengdu University of Traditional Chinese Medicine	58486444700	55961749600	56595999600	-	China	1	2718	Health Informatics	5	Life Sciences & Medicine	532
Implementation of a Web-Based Resilience Enhancement Training for Nurses: Pilot Randomized Controlled Trial	Henshall, C.| Davey, Z.| Srikesavan, C.| Hart, L.| Butcher, D.| Cipriani, A.	6	57190277139| 35195516300| 55616593400| 58103481300| 56587597200| 57536919100	2023	2023-01-01	Journal of Medical Internet Research	25	-	-	e43771	ISSN-14388871	23709	Journal	English	-	6	-	7	-	6	2.31	32	1	0.64	1.56	24	33	0	Henshall, C., Davey, Z., Srikesavan, C. and 3 more (...) (2023).Implementation of a Web-Based Resilience Enhancement Training for Nurses: Pilot Randomized Controlled Trial. Journal of Medical Internet Research,25	https://www.scopus.com/record/display.url?eid=2-s2.0-85148082327&origin=resultslist	Article	Gold|Green	2-s2.0-85148082327	36787181	University of Oxford| Oxford Health NHS Foundation Trust| Oxford Brookes University	3	60014564| 60116889| 60002634| 60026851	Oxford Brookes University| Oxford Health NHS Foundation Trust| University of Oxford Medical Sciences Division| University of Oxford	57190277139	57536919100	57190277139	-	United Kingdom	1	2718	Health Informatics	5	Life Sciences & Medicine	532
Postmarketing Follow-Up of a Digital Home Exercise Program for Back, Hip, and Knee Pain: Retrospective Observational Study With a Time-Series and Matched-Pair Analysis	Teepe, G.W.| Kowatsch, T.| Hans, F.P.| Benning, L.	4	57216505686| 24831578800| 57004603700| 57194764782	2023	2023-01-01	Journal of Medical Internet Research	25	-	-	e43775	ISSN-14388871	23709	Journal	English	-	6	-	7	-	6	0.94	13	2	1.28	1.56	16	22	0	Teepe, G.W., Kowatsch, T., Hans, F.P. and 1 more (...) (2023).Postmarketing Follow-Up of a Digital Home Exercise Program for Back, Hip, and Knee Pain: Retrospective Observational Study With a Time-Series and Matched-Pair Analysis. Journal of Medical Internet Research,25	https://www.scopus.com/record/display.url?eid=2-s2.0-85148971263&origin=resultslist	Article	Gold|Green	2-s2.0-85148971263	36848211	University of Freiburg| University of Zurich| University of St. Gallen| Swiss Federal Institute of Technology Zurich	4	60025858| 60012614| 60027786| 60024805| 60025641| 60101437| 60025641| 126915802	ETH Zürich| Universität Zürich| University of St. Gallen| Universitätsklinikum Freiburg| Universität Freiburg| Albert Ludwigs Universität Freiburg, Medizinische Fakultät| Universität Freiburg| Vivira Health Lab GmbH	57216505686	57194764782	57194764782	-	Germany| Switzerland	2	2718	Health Informatics	5	Life Sciences & Medicine	532
The Factors Associated With Telehealth Use and Avoidance During the COVID-19 Pandemic: Longitudinal Survey	Farrer, L.M.| Batterham, P.J.| Gulliver, A.| Morse, A.| Calear, A.L.| McCallum, S.| Banfield, M.| Shou, Y.| Newman, E.| Dawel, A.	10	16303447200| 8848851000| 24315028300| 57196197228| 28767584600| 54583860400| 35298659100| 57217845994| 35243568000| 35767721100	2023	2023-01-01	Journal of Medical Internet Research	25	-	-	e43798	ISSN-14388871	23709	Journal	English	-	6	-	7	-	6	2.02	28	3	1.92	1.56	11	15	0	Farrer, L.M., Batterham, P.J., Gulliver, A. and 7 more (...) (2023).The Factors Associated With Telehealth Use and Avoidance During the COVID-19 Pandemic: Longitudinal Survey. Journal of Medical Internet Research,25	https://www.scopus.com/record/display.url?eid=2-s2.0-85147783672&origin=resultslist	Article	Gold|Green	2-s2.0-85147783672	36649254	Lloyd's Register | National University of Singapore| Australian National University	3	60008950| 60008950| 60083392| 60017161| 60113549| 60017161	The Australian National University| The Australian National University| ANU College of Health & Medicine| National University of Singapore| Lloyd's Register| National University of Singapore	16303447200	35767721100	16303447200	-	United Kingdom| Singapore| Australia	3	2718	Health Informatics	5	Life Sciences & Medicine	532
Problems and Barriers Related to the Use of Digital Health Applications: Scoping Review	Giebel, G.D.| Speckemeier, C.| Abels, C.| Plescher, F.| Börchers, K.| Wasem, J.| Blase, N.| Neusser, S.	8	57210388598| 56695335900| 57221048224| 58263342300| 58346466400| 25651008300| 57672193500| 56388737800	2023	2023-01-01	Journal of Medical Internet Research	25	-	-	e43808	ISSN-14388871	23709	Journal	English	-	6	-	7	-	6	1.77	36	6	2.14	2.8	5	14	0	Giebel, G.D., Speckemeier, C., Abels, C. and 5 more (...) (2023).Problems and Barriers Related to the Use of Digital Health Applications: Scoping Review. Journal of Medical Internet Research,25	https://www.scopus.com/record/display.url?eid=2-s2.0-85159740333&origin=resultslist	Review	Gold|Green	2-s2.0-85159740333	37171838	University of Duisburg-Essen	1	60014264| 128084360	Universität Duisburg-Essen| QM BÖRCHERS CONSULTING+	57210388598	56388737800	57210388598	-	Germany	1	2718	Health Informatics	5	Life Sciences & Medicine	532
Efficacy of an mHealth App to Support Patients’ Self-Management of Hypertension: Randomized Controlled Trial	Liu, F.| Song, T.| Yu, P.| Deng, N.| Guan, Y.| Yang, Y.| Ma, Y.	7	57091817200| 57210792899| 57226078770| 57200957346| 57219456779| 58775253400| 36844113700	2023	2023-01-01	Journal of Medical Internet Research	25	1	-	e43809	ISSN-14388871	23709	Journal	English	-	6	-	7	-	6	0.43	6	0	0	1.56	41	41	0	Liu, F., Song, T., Yu, P. and 4 more (...) (2023).Efficacy of an mHealth App to Support Patients’ Self-Management of Hypertension: Randomized Controlled Trial. Journal of Medical Internet Research,25(1)	https://www.scopus.com/record/display.url?eid=2-s2.0-85180385501&origin=resultslist	Article	Gold|Green	2-s2.0-85180385501	38113071	Fudan University| Zhejiang University| Ningxia Medical University| University of Wollongong	4	60017763| 60017763| 60011664| 60117749| 60003970| 60001604| 60009860| 60073655| 100355080| 126873011	Ningxia Medical University| Ningxia Medical University| University of Wollongong| College of Biomedical Engineering & Instrument Science, Zhejiang University| Zhejiang University| Ministry of Education of the People's Republic of China| Fudan University| Zhongshan Hospital| Shanghai Institute of Cardiovascular Diseases| National Clinical Research Center for Interventional Medicine	57091817200	36844113700	36844113700	-	China| Australia	2	2718	Health Informatics	5	Life Sciences & Medicine	532
Unassisted Clinicians Versus Deep Learning–Assisted Clinicians in Image-Based Cancer Diagnostics: Systematic Review With Meta-analysis	Xue, P.| Si, M.| Qin, D.| Wei, B.| Seery, S.| Ye, Z.| Chen, M.| Wang, S.| Song, C.| Zhang, B.| Ding, M.| Zhang, W.| Bai, A.| Yan, H.| Dang, L.| Zhao, Y.| Rezhake, R.| Zhang, S.| Qiao, Y.| Qu, Y.| Jiang, Y.	21	57195514756| 57205564629| 57463393000| 57551444800| 57204350550| 58125508200| 57720176300| 57817028500| 58125880600| 57875995700| 58125692400| 58125880700| 57219970583| 57216659981| 57204580661| 56674906000| 57191912975| 55752565500| 57201760644| 57189328970| 56468331200	2023	2023-01-01	Journal of Medical Internet Research	25	-	-	e43832	ISSN-14388871	23709	Journal	English	-	6	-	7	-	6	1.23	25	0	0	2.8	41	41	0	Xue, P., Si, M., Qin, D. and 18 more (...) (2023).Unassisted Clinicians Versus Deep Learning–Assisted Clinicians in Image-Based Cancer Diagnostics: Systematic Review With Meta-analysis. Journal of Medical Internet Research,25	https://www.scopus.com/record/display.url?eid=2-s2.0-85149324418&origin=resultslist	Review	Gold|Green	2-s2.0-85149324418	36862499	Zhengzhou University| University of Electronic Science and Technology of China| Chinese Academy of Medical Sciences| Lancaster University| Xinjiang Medical University| Sichuan Cancer Hospital and Institute	6	60122781| 60117764| 60023643| 60117607| 60122781| 60122781| 60008706| 60073504| 60005465| 60022554| 60018554| 60122781	Chinese Academy of Medical Sciences & Peking Union Medical College| The Division of Health Research, Lancaster University| Lancaster University| Faculty of Health and Medicine, Lancaster University| Chinese Academy of Medical Sciences & Peking Union Medical College| Chinese Academy of Medical Sciences & Peking Union Medical College| Peking Union Medical College Hospital| Sichuan Cancer Hospital a…	57195514756	56468331200	56468331200	-	United Kingdom| China	2	2718	Health Informatics	5	Life Sciences & Medicine	532
Personalized Risk Analysis to Improve the Psychological Resilience of Women Undergoing Treatment for Breast Cancer: Development of a Machine Learning–Driven Clinical Decision Support Tool	Manikis, G.C.| Simos, N.J.| Kourou, K.| Kondylakis, H.| Poikonen-Saksela, P.| Mazzocco, K.| Pat-Horenczyk, R.| Sousa, B.| Oliveira-Maia, A.J.| Mattson, J.| Roziner, I.| Marzorati, C.| Marias, K.| Nuutinen, M.| Karademas, E.| Fotiadis, D.	16	16175630200| 57215832264| 56429645100| 23389397400| 57195059240| 6701750975| 15832850900| 57203103068| 14060820700| 57211099770| 6507099972| 57288394200| 24473358200| 34873178300| 12760364000| 55938920100	2023	2023-01-01	Journal of Medical Internet Research	25	-	-	e43838	ISSN-14388871	23709	Journal	English	-	6	-	7	-	6	1.66	23	1	0.64	1.56	24	33	0	Manikis, G.C., Simos, N.J., Kourou, K. and 13 more (...) (2023).Personalized Risk Analysis to Improve the Psychological Resilience of Women Undergoing Treatment for Breast Cancer: Development of a Machine Learning–Driven Clinical Decision Support Tool. Journal of Medical Internet Research,25	https://www.scopus.com/record/display.url?eid=2-s2.0-85163257750&origin=resultslist	Article	Gold|Green	2-s2.0-85163257750	37307043	Tel Aviv University| Champalimaud Foundation| Foundation for Research and Technology-Hellas| University of Ioannina| University of Helsinki| University of Milan| Hebrew University of Jerusalem| Hospital District of Helsinki and Uusimaa| IRCCS Istituto Europeo di Oncologia - Milano	9	60035865| 60019181| 60004716| 60019181| 60002952| 60016987| 60016987| 60030442| 60030318| 60007903| 60113883| 60113883| 60005681| 110023395	Institute of Computer Science| Foundation for Research and Technology-Hellas| University of Ioannina| Foundation for Research and Technology-Hellas| Helsingin Yliopisto| Helsinki University Hospital| Helsinki University Hospital| Istituto Europeo di Oncologia| Università degli Studi di Milano| Hebrew University of Jerusalem| Champalimaud Foundation| Champalimaud Foundation| Tel Aviv University| N…	16175630200	55938920100	55938920100	-	Israel| Finland| Portugal| Greece| Italy	5	2718	Health Informatics	5	Life Sciences & Medicine	532
The Efficacy and Usability of an Unguided Web-Based Grief Intervention for Adults Who Lost a Loved One during the COVID-19 Pandemic: Randomized Controlled Trial	Dominguez-Rodriguez, A.| Sanz-Gomez, S.| Ramírez, L.P.G.| Herdoiza-Arroyo, P.E.| Garcia, L.E.T.| de la Rosa-Gómez, A.| González-Cantero, J.O.| Macias-Aguinaga, V.| Miaja, M.	9	57192958900| 57207780869| 57213777633| 55748758600| 57215710762| 55534703500| 57189074657| 58177834700| 57190412641	2023	2023-01-01	Journal of Medical Internet Research	25	-	-	e43839	ISSN-14388871	23709	Journal	English	-	6	-	7	-	6	1.66	23	1	0.64	1.56	24	33	0	Dominguez-Rodriguez, A., Sanz-Gomez, S., Ramírez, L.P.G. and 6 more (...) (2023).The Efficacy and Usability of an Unguided Web-Based Grief Intervention for Adults Who Lost a Loved One during the COVID-19 Pandemic: Randomized Controlled Trial. Journal of Medical Internet Research,25	https://www.scopus.com/record/display.url?eid=2-s2.0-85152167632&origin=resultslist	Article	Gold|Green	2-s2.0-85152167632	36877800	University of Seville| University of Twente| Universidad de Guadalajara| Universidad Nacional Autónoma de México| Universidad Internacional del Ecuador| Instituto Tecnologico de Estudios Superiores de Monterrey	6	60020599| 60134854| 60033284| 60007966| 60109350| 60032442| 60008943	Universiteit Twente| Universidad Internacional de Valencia| Universidad de Sevilla| Tecnológico de Monterrey| Universidad Internacional del Ecuador| Universidad Nacional Autónoma de México| Universidad de Guadalajara	57192958900	57190412641	55748758600	-	Mexico| Ecuador| Spain| Netherlands	4	2718	Health Informatics	5	Life Sciences & Medicine	532
The Association Between Goal Setting and Weight Loss: Prospective Analysis of a Community Weight Loss Program	Wren, G.M.| Koutoukidis, D.A.| Scragg, J.| Whitman, M.| Jebb, S.	5	57808070900| 56073260900| 57218857817| 57219305441| 7007023278	2023	2023-01-01	Journal of Medical Internet Research	25	-	-	e43869	ISSN-14388871	23709	Journal	English	-	6	-	7	-	6	0.43	6	0	0	1.56	41	41	0	Wren, G.M., Koutoukidis, D.A., Scragg, J. and 2 more (...) (2023).The Association Between Goal Setting and Weight Loss: Prospective Analysis of a Community Weight Loss Program. Journal of Medical Internet Research,25	https://www.scopus.com/record/display.url?eid=2-s2.0-85163992264&origin=resultslist	Article	Gold|Green	2-s2.0-85163992264	37405833	University of Oxford| Oxford University Hospitals NHS Foundation Trust	2	60026851| 60002634| 60172675| 60172675| 60170323| 100333690	University of Oxford| University of Oxford Medical Sciences Division| NIHR Oxford Biomedical Research Centre| NIHR Oxford Biomedical Research Centre| Oxford University Hospitals NHS Foundation Trust| Nature	57808070900	7007023278	57808070900	-	United Kingdom	1	2718	Health Informatics	5	Life Sciences & Medicine	532
The Initial Relationship Between the United States Department of Health and Human Services’ Digital COVID-19 Public Education Campaign and Vaccine Uptake: Campaign Effectiveness Evaluation	Williams, C.J.| Kranzler, E.C.| Luchman, J.N.| Denison, B.| Fischer, S.| Wonder, T.| Ostby, R.| Vines, M.| Weinberg, J.| Petrun Sayers, E.L.| Kurti, A.N.| Trigger, S.| Hoffman, L.| Peck, J.F.A.	14	56670641500| 57195835737| 36707987200| 57211641123| 57219188267| 58253949700| 43361663800| 57212768822| 57928163300| 57188538172| 58189327600| 57208618145| 57191495859| 58188638600	2023	2023-01-01	Journal of Medical Internet Research	25	-	-	e43873	ISSN-14388871	23709	Journal	English	-	6	-	7	-	6	1.01	14	8	5.12	1.56	3	4	0	Williams, C.J., Kranzler, E.C., Luchman, J.N. and 11 more (...) (2023).The Initial Relationship Between the United States Department of Health and Human Services’ Digital COVID-19 Public Education Campaign and Vaccine Uptake: Campaign Effectiveness Evaluation. Journal of Medical Internet Research,25	https://www.scopus.com/record/display.url?eid=2-s2.0-85159544774&origin=resultslist	Article	Gold|Green	2-s2.0-85159544774	36939670	United States Department of Health and Human Services	1	109098222| 60020555	Fors Marsh Group| United States Department of Health and Human Services	56670641500	58188638600	56670641500	-	United States	1	2718	Health Informatics	5	Life Sciences & Medicine	532
We Cannot Put This Genie Back in the Bottle: Qualitative Interview Study Among Family Medicine Providers About Their Experiences With Virtual Visits During the COVID-19 Pandemic	Spiess, S.T.| Gardner, E.| Turner, C.| Galt, A.| Fortenberry, K.| Ho, T.| Knox, J.| Ose, D.	8	57190598058| 58559000000| 58558975800| 58559086300| 16066524000| 57577339600| 57201327604| 24462319400	2023	2023-01-01	Journal of Medical Internet Research	25	-	-	e43877	ISSN-14388871	23709	Journal	English	-	6	-	7	-	6	0.43	6	1	0.64	1.56	24	33	0	Spiess, S.T., Gardner, E., Turner, C. and 5 more (...) (2023).We Cannot Put This Genie Back in the Bottle: Qualitative Interview Study Among Family Medicine Providers About Their Experiences With Virtual Visits During the COVID-19 Pandemic. Journal of Medical Internet Research,25	https://www.scopus.com/record/display.url?eid=2-s2.0-85169501805&origin=resultslist	Article	Gold|Green	2-s2.0-85169501805	37651162	University of Utah	1	60024978| 60012445| 60012445| 60024978	University of Utah School of Medicine| University of Utah Health| University of Utah Health| University of Utah School of Medicine	57190598058	24462319400	57190598058	-	United States	1	2718	Health Informatics	5	Life Sciences & Medicine	532
A Study on User-Oriented Subjects of Child Abuse on Wikipedia: Temporal Analysis of Wikipedia History Versions and Traffic Data	Wang, Y.| Zhang, J.	2	57188635642| 55720182500	2023	2023-01-01	Journal of Medical Internet Research	25	-	-	e43901	ISSN-14388871	23709	Journal	English	-	6	-	7	-	6	0.29	4	0	0	1.56	41	41	0	Wang, Y., Zhang, J. (2023).A Study on User-Oriented Subjects of Child Abuse on Wikipedia: Temporal Analysis of Wikipedia History Versions and Traffic Data. Journal of Medical Internet Research,25	https://www.scopus.com/record/display.url?eid=2-s2.0-85165028858&origin=resultslist	Article	Gold|Green	2-s2.0-85165028858	37459149	Renmin University of China| University of Wisconsin-Milwaukee	2	60014402| 60014402| 60019909	Renmin University of China| Renmin University of China| University of Wisconsin-Milwaukee	57188635642	55720182500	57188635642	-	China| United States	2	2718	Health Informatics	5	Life Sciences & Medicine	532
Similar Outcomes of Web-Based and Face-to-Face Training of the GRADE Approach for the Certainty of Evidence: Randomized Controlled Trial	Tokalić, R.| Peričić, T.P.| Marušić, A.	3	56037349500| 57194727643| 55760636400	2023	2023-01-01	Journal of Medical Internet Research	25	-	-	e43928	ISSN-14388871	23709	Journal	English	-	6	-	7	-	6	0.36	5	0	0	1.56	41	41	0	Tokalić, R., Peričić, T.P., Marušić, A. (2023).Similar Outcomes of Web-Based and Face-to-Face Training of the GRADE Approach for the Certainty of Evidence: Randomized Controlled Trial. Journal of Medical Internet Research,25	https://www.scopus.com/record/display.url?eid=2-s2.0-85161939819&origin=resultslist	Article	Gold|Green	2-s2.0-85161939819	37279050	University of Split	1	60087206| 60087206	School of Medicine, University of Split| School of Medicine, University of Split	56037349500	55760636400	55760636400	-	Croatia	1	2718	Health Informatics	5	Life Sciences & Medicine	532
The Evolution of Primary Care Telehealth Disparities During COVID-19: Retrospective Cohort Study	D'Amico, R.| Schnell, P.M.| Foraker, R.| Olayiwola, J.N.| Jonas, D.E.| Brill, S.B.	6	58043968000| 56471584300| 8621791900| 25634337800| 22937354400| 56698882500	2023	2023-01-01	Journal of Medical Internet Research	25	-	-	e43965	ISSN-14388871	23709	Journal	English	-	6	-	7	-	6	0.65	9	1	0.64	1.56	24	33	0	D'Amico, R., Schnell, P.M., Foraker, R. and 3 more (...) (2023).The Evolution of Primary Care Telehealth Disparities During COVID-19: Retrospective Cohort Study. Journal of Medical Internet Research,25	https://www.scopus.com/record/display.url?eid=2-s2.0-85159766917&origin=resultslist	Article	Gold|Green	2-s2.0-85159766917	37146176	Humana Incorporated| Ohio State University| Washington University St. Louis	3	60003500| 60032497| 60003500| 60022756| 60010261| 60013399	The Ohio State University| The Ohio State University College of Medicine| The Ohio State University| Washington University School of Medicine in St. Louis| Washington University in St. Louis| Humana Incorporated	58043968000	56698882500	58043968000	-	United States	1	2718	Health Informatics	5	Life Sciences & Medicine	532
Effectiveness and Medicoeconomic Evaluation of Home Monitoring of Patients With Mild COVID-19: Covidom Cohort Study	Jaulmes, L.| Yordanov, Y.| Descamps, A.| Durand-Zaleski, I.| Dinh, A.| Jourdain, P.| Dechartres, A.	7	56176562700| 36627801400| 57194783668| 55641699500| 23059860000| 7004481006| 15058657800	2023	2023-01-01	Journal of Medical Internet Research	25	-	-	e43980	ISSN-14388871	23709	Journal	English	-	6	-	7	-	6	0.5	7	0	0	1.56	41	41	0	Jaulmes, L., Yordanov, Y., Descamps, A. and 4 more (...) (2023).Effectiveness and Medicoeconomic Evaluation of Home Monitoring of Patients With Mild COVID-19: Covidom Cohort Study. Journal of Medical Internet Research,25	https://www.scopus.com/record/display.url?eid=2-s2.0-85163845987&origin=resultslist	Article	Gold|Green	2-s2.0-85163845987	37134021	Assistance publique – Hôpitaux de Paris| Hôpital Raymond Poincaré| Hôpital Hôtel-Dieu AP-HP| Sorbonne Université| Institut national de la santé et de la recherche médicale| Paris-Est Sup| Université Paris Cité| Université de Versailles Saint-Quentin-en-Yvelines| Université Paris-Saclay	9	60015622| 60021567| 60001422| 60021567| 60139056| 60139056| 60009907| 60000905| 60001422| 60000905| 60123796| 60021567| 60000905| 60085092| 60021567| 60139056| 60139056| 60029621| 60029621| 60021567| 60029937| 60029937| 60013727| 60021567| 60013430| 60106118| 60106118| 60106017| 60021567| 60001422| 60021567| 60139056| 60139056| 60015622| 60000905	Hôpital Universitaire Pitié Salpêtrière| AP-HP Assistance Publique - Hopitaux de Paris| Sorbonne Université| AP-HP Assistance Publique - Hopitaux de Paris| Institut Pierre Louis d'Epidémiologie et de Santé Publique| Institut Pierre Louis d'Epidémiologie et de Santé Publique| Hôpital Saint-Antoine| Inserm| Sorbonne Université| Inserm| Université Paris Cité| AP-HP Assistance Publique - Hopitaux de …	56176562700	15058657800	56176562700	-	France	1	2718	Health Informatics	5	Life Sciences & Medicine	532
Effects of Web-Based Mindfulness-Based Interventions on Anxiety, Depression, and Stress Among Frontline Health Care Workers During the COVID-19 Pandemic: Systematic Review and Meta-Analysis	Yang, J.-M.| Ye, H.| Long, Y.| Zhu, Q.| Huang, H.| Zhong, Y.-B.| Luo, Y.| Yang, L.| Wang, M.-Y.	9	57723529700| 57723529800| 57723369500| 57723056800| 57723369600| 57949850800| 57723369700| 57116695100| 57723529900	2023	2023-01-01	Journal of Medical Internet Research	25	-	-	e44000	ISSN-14388871	23709	Journal	English	-	6	-	7	-	6	0.69	14	1	0.36	2.8	24	40	0	Yang, J.-M., Ye, H., Long, Y. and 6 more (...) (2023).Effects of Web-Based Mindfulness-Based Interventions on Anxiety, Depression, and Stress Among Frontline Health Care Workers During the COVID-19 Pandemic: Systematic Review and Meta-Analysis. Journal of Medical Internet Research,25	https://www.scopus.com/record/display.url?eid=2-s2.0-85169178767&origin=resultslist	Review	Gold|Green	2-s2.0-85169178767	37527546	Gannan Medical College| Shanghai University	2	60025305| 60025305| 128802994| 126798100| 125791126| 125791126| 60127867| 60025305	Gannan Medical College| Gannan Medical College| Ganzhou Intelligent Rehabilitation Technology Innovation Center| Ganzhou Key Laboratory of Rehabilitation Medicine| The Second People’s Hospital of Kunming| The Second People’s Hospital of Kunming| Institute of Geriatrics| Gannan Medical College	57723529700	57723529900	57723529900	-	China	1	2718	Health Informatics	5	Life Sciences & Medicine	532
Psychosocial Outcomes Among Users and Nonusers of Open-Source Automated Insulin Delivery Systems: Multinational Survey of Adults With Type 1 Diabetes	Schipp, J.| Hendrieckx, C.| Braune, K.| Knoll, C.| O'Donnell, S.| Ballhausen, H.| Cleal, B.| Wäldchen, M.| Lewis, D.M.| Gajewska, K.A.| Skinner, T.C.| Speight, J.	12	57224538071| 6507899763| 57203655807| 57361946900| 56694070800| 57226660472| 24074212200| 57211821699| 57192962087| 57215669785| 55337592400| 35608213900	2023	2023-01-01	Journal of Medical Internet Research	25	1	-	e44002	ISSN-14388871	23709	Journal	English	-	6	-	7	-	6	0.29	4	0	0	1.56	41	41	0	Schipp, J., Hendrieckx, C., Braune, K. and 9 more (...) (2023).Psychosocial Outcomes Among Users and Nonusers of Open-Source Automated Insulin Delivery Systems: Multinational Survey of Adults With Type 1 Diabetes. Journal of Medical Internet Research,25(1)	https://www.scopus.com/record/display.url?eid=2-s2.0-85179768502&origin=resultslist	Article	Gold|Green	2-s2.0-85179768502	38096018	Charité – Universitätsmedizin Berlin| University of Copenhagen| Deakin University| Berlin Institute of Health| Novo Nordisk Foundation| University College Cork| University College Dublin	7	60176045| 60030840| 60018805| 60026245| 60026245| 60126120| 60126120| 122578224| 60005141| 60014241| 60016428| 126394317| 108161204| 60025160	The Australian Centre for Behavioural Research in Diabetes| Københavns Universitet| Deakin University| Charité – Universitätsmedizin Berlin| Charité – Universitätsmedizin Berlin| Berliner Institut für Gesundheitsforschung| Berliner Institut für Gesundheitsforschung| Dedoc Labs GmbH| University College Dublin| UCD School of Medicine| Steno Diabetes Center Copenhagen| #OpenAPS| Diabetes Ireland| Un…	57224538071	35608213900	57224538071	-	Ireland| United States| Germany| Australia| Denmark	5	2718	Health Informatics	5	Life Sciences & Medicine	532
Web-Based Self-Compassion Training to Improve the Well-Being of Youth With Chronic Medical Conditions: Randomized Controlled Trial	Finlay-Jones, A.L.| Parkinson, A.| Sirois, F.| Perry, Y.| Boyes, M.| Rees, C.S.	6	56333494800| 58195710500| 7003783014| 14424570500| 26537153900| 7103267071	2023	2023-01-01	Journal of Medical Internet Research	25	1	-	e44016	ISSN-14388871	23709	Journal	English	-	6	-	7	-	6	1.15	16	0	0	1.56	41	41	0	Finlay-Jones, A.L., Parkinson, A., Sirois, F. and 3 more (...) (2023).Web-Based Self-Compassion Training to Improve the Well-Being of Youth With Chronic Medical Conditions: Randomized Controlled Trial. Journal of Medical Internet Research,25(1)	https://www.scopus.com/record/display.url?eid=2-s2.0-85171119649&origin=resultslist	Article	Gold|Green	2-s2.0-85171119649	37703081	University of Western Australia| Curtin University| Durham University| Telethon Kids Institute	4	60000096| 60000096| 60031226| 60189720| 60031806| 60022175	Telethon Kids Institute| Telethon Kids Institute| Curtin University| UWA Medical School| The University of Western Australia| Durham University	56333494800	7103267071	56333494800	-	United Kingdom| Australia	2	2718	Health Informatics	5	Life Sciences & Medicine	532
Exploring Functions and Predictors of Digital Health Engagement Among German Internet Users: Survey Study	Grimm, M.| Link, E.| Albrecht, M.| Czerwinski, F.| Baumann, E.| Suhr, R.	6	58408210000| 57194448289| 7201974812| 56624185200| 56985554900| 56329229700	2023	2023-01-01	Journal of Medical Internet Research	25	-	-	e44024	ISSN-14388871	23709	Journal	English	-	6	-	7	-	6	0.58	8	0	0	1.56	41	41	0	Grimm, M., Link, E., Albrecht, M. and 3 more (...) (2023).Exploring Functions and Predictors of Digital Health Engagement Among German Internet Users: Survey Study. Journal of Medical Internet Research,25	https://www.scopus.com/record/display.url?eid=2-s2.0-85163686369&origin=resultslist	Article	Gold|Green	2-s2.0-85163686369	37379058	Johannes Gutenberg University Mainz	1	124762549| 60031216| 60018341	Stiftung Gesundheitswissen| Johannes Gutenberg-Universität Mainz| Hochschule für Musik und Theater Hannover	58408210000	56329229700	58408210000	-	Germany	1	2718	Health Informatics	5	Life Sciences & Medicine	532
Quality, Usability, and Effectiveness of mHealth Apps and the Role of Artificial Intelligence: Current Scenario and Challenges	Deniz-Garcia, A.| Fabelo, H.| Rodriguez-Almeida, A.J.| Zamora-Zamorano, G.| Castro-Fernandez, M.| del Pino Alberiche Ruano, M.| Solvoll, T.| Granja, C.| Schopf, T.R.| Callico, G.M.| Soguero-Ruiz, C.| Wägner, A.M.	12	57216928357| 56405568500| 57838532200| 58254776200| 58074007600| 26535855400| 25936911400| 36086375600| 25961110100| 56006321500| 55207356700| 7401456520	2023	2023-01-01	Journal of Medical Internet Research	25	-	-	e44030	ISSN-14388871	23709	Journal	English	-	6	-	7	-	6	3.53	49	5	3.2	1.56	6	9	0	Deniz-Garcia, A., Fabelo, H., Rodriguez-Almeida, A.J. and 9 more (...) (2023).Quality, Usability, and Effectiveness of mHealth Apps and the Role of Artificial Intelligence: Current Scenario and Challenges. Journal of Medical Internet Research,25	https://www.scopus.com/record/display.url?eid=2-s2.0-85159555603&origin=resultslist	Article	Gold|Green	2-s2.0-85159555603	37140973	University of Las Palmas de Gran Canaria| Universidad Rey Juan Carlos| University Hospital of North Norway| Nord University| Maternity and Children's University Hospital	5	60022259| 60022259| 60009669| 60009669| 60105391| 60021876| 60018940	Complejo Hospitalario Universitario Insular Materno-Infantil| Complejo Hospitalario Universitario Insular Materno-Infantil| Universidad de Las Palmas de Gran Canaria| Universidad de Las Palmas de Gran Canaria| Universitetssykehuset Nord-Norge| Nord Universitet| Universidad Rey Juan Carlos	57216928357	7401456520	7401456520	-	Norway| Spain	2	2718	Health Informatics	5	Life Sciences & Medicine	532
The Effectiveness and Cost-Effectiveness of a Universal Digital Parenting Intervention Designed and Implemented During the COVID-19 Pandemic: Evidence From a Rapid-Implementation Randomized Controlled Trial Within a Cohort	Palmer, M.| Beckley-Hoelscher, N.| Shearer, J.| Kostyrka-Allchorne, K.| Robertson, O.| Koch, M.| Pearson, O.| Slovak, P.| Day, C.| Byford, S.| Goldsmith, K.| Waite, P.| Creswell, C.| Sonuga-Barke, E.J.S.	14	55626773100| 57216615822| 7102907167| 57192962721| 57222864858| 57222867788| 57273561800| 24777208600| 7201846704| 7003610970| 16174924600| 36709085500| 8686366300| 57210406868	2023	2023-01-01	Journal of Medical Internet Research	25	-	-	e44079	ISSN-14388871	23709	Journal	English	-	6	-	7	-	6	1.23	17	0	0	1.56	41	41	0	Palmer, M., Beckley-Hoelscher, N., Shearer, J. and 11 more (...) (2023).The Effectiveness and Cost-Effectiveness of a Universal Digital Parenting Intervention Designed and Implemented During the COVID-19 Pandemic: Evidence From a Rapid-Implementation Randomized Controlled Trial Within a Cohort. Journal of Medical Internet Research,25	https://www.scopus.com/record/display.url?eid=2-s2.0-85165879958&origin=resultslist	Article	Gold|Green	2-s2.0-85165879958	37498669	University of Oxford| King's College London	2	60011520| 60026851| 60011520	King's College London| University of Oxford| King's College London	55626773100	57210406868	57210406868	-	United Kingdom	1	2718	Health Informatics	5	Life Sciences & Medicine	532
Issue of Data Imbalance on Low Birthweight Baby Outcomes Prediction and Associated Risk Factors Identification: Establishment of Benchmarking Key Machine Learning Models With Data Rebalancing Strategies	Ren, Y.| Wu, D.| Tong, Y.| López-DeFede, A.| Gareau, S.	5	57223120948| 18839478400| 58300195800| 55783558300| 57184244000	2023	2023-01-01	Journal of Medical Internet Research	25	-	-	e44081	ISSN-14388871	23709	Journal	English	-	6	-	7	-	6	2.09	29	2	1.28	1.56	16	22	0	Ren, Y., Wu, D., Tong, Y. and 2 more (...) (2023).Issue of Data Imbalance on Low Birthweight Baby Outcomes Prediction and Associated Risk Factors Identification: Establishment of Benchmarking Key Machine Learning Models With Data Rebalancing Strategies. Journal of Medical Internet Research,25	https://www.scopus.com/record/display.url?eid=2-s2.0-85160965873&origin=resultslist	Article	Gold|Green	2-s2.0-85160965873	37256674	University of South Carolina	1	60018179| 60152637| 60018179| 60018179	University of South Carolina| College of Engineering and Computing| University of South Carolina| University of South Carolina	57223120948	57184244000	18839478400	-	United States	1	2718	Health Informatics	5	Life Sciences & Medicine	532
Efficacy of an mHealth Behavior Change Intervention for Promoting Physical Activity in the Workplace: Randomized Controlled Trial	Alshagrawi, S.| Abidi, S.T.	2	57844473000| 57219130823	2023	2023-01-01	Journal of Medical Internet Research	25	-	-	e44108	ISSN-14388871	23709	Journal	English	-	6	-	7	-	6	1.01	14	1	0.64	1.56	24	33	0	Alshagrawi, S., Abidi, S.T. (2023).Efficacy of an mHealth Behavior Change Intervention for Promoting Physical Activity in the Workplace: Randomized Controlled Trial. Journal of Medical Internet Research,25	https://www.scopus.com/record/display.url?eid=2-s2.0-85158130921&origin=resultslist	Article	Gold|Green	2-s2.0-85158130921	37103981	Saudi Electronic University	1	60110529	Saudi Electronic University	57844473000	57219130823	57844473000	-	Saudi Arabia	1	2718	Health Informatics	5	Life Sciences & Medicine	532
Financial and Clinical Impact of Virtual Care during the COVID-19 Pandemic: Difference-in-Differences Analysis	Walter, R.J.| Schwab, S.D.| Wilkes, M.| Yourk, D.| Zahradka, N.| Pugmire, J.| Wolfberg, A.| Merritt, A.| Boster, J.| Loudermilk, K.| Hipp, S.J.| Morris, M.J.	12	55790061100| 57210634882| 57204342095| 57194118397| 57038984000| 35311701300| 6603125063| 58082883400| 57209011655| 57203936668| 36885352000| 57188628048	2023	2023-01-01	Journal of Medical Internet Research	25	-	-	e44121	ISSN-14388871	23709	Journal	English	-	6	-	7	-	6	1.44	20	1	0.64	1.56	24	33	0	Walter, R.J., Schwab, S.D., Wilkes, M. and 9 more (...) (2023).Financial and Clinical Impact of Virtual Care during the COVID-19 Pandemic: Difference-in-Differences Analysis. Journal of Medical Internet Research,25	https://www.scopus.com/record/display.url?eid=2-s2.0-85147047364&origin=resultslist	Article	Gold|Green	2-s2.0-85147047364	36630301	Brooke Army Medical Center| Baylor University	2	60031337| 60260692| 60011278| 60122531| 126665230| 128374770	Brooke Army Medical Center| Joint Base San Antonio| Baylor University| Hankamer School of Business| Current Health Ltd| Current Health Inc	55790061100	57188628048	57204342095	-	United Kingdom| United States	2	2718	Health Informatics	5	Life Sciences & Medicine	532
Sampling Sexual and Gender Minority Youth with UnACoRN (Understanding Affirming Communities, Relationships, and Networks): Lessons from a Web-Based Survey	Delgado-Ron, J.A.| Jeyabalan, T.| Watt, S.| Black, S.| Gumprich, M.| Salway, T.	6	57202384147| 57315503700| 57191317092| 57214670405| 58067455500| 57193252822	2023	2023-01-01	Journal of Medical Internet Research	25	-	-	e44175	ISSN-14388871	23709	Journal	English	-	6	-	7	-	6	0.79	11	1	0.64	1.56	24	33	0	Delgado-Ron, J.A., Jeyabalan, T., Watt, S. and 3 more (...) (2023).Sampling Sexual and Gender Minority Youth with UnACoRN (Understanding Affirming Communities, Relationships, and Networks): Lessons from a Web-Based Survey. Journal of Medical Internet Research,25	https://www.scopus.com/record/display.url?eid=2-s2.0-85146364320&origin=resultslist	Article	Gold|Green	2-s2.0-85146364320	36633900	University of Guelph| Simon Fraser University| BC Centre for Disease Control	3	121989066| 60018491| 60015881| 60012171	Centre for Gender and Sexual Health Equity| Simon Fraser University| University of Guelph| BC Centre for Disease Control	57202384147	57193252822	57193252822	-	Canada	1	2718	Health Informatics	5	Life Sciences & Medicine	532
Mapping Inequities in Digital Health Technology within the World Health Organization’s European Region Using PROGRESS PLUS: Scoping Review	Woolley, K.E.| Bright, D.| Ayres, T.| Morgan, F.| Little, K.| Davies, A.R.	6	57216852285| 57224478371| 58220720600| 35170846900| 57197961538| 57190488981	2023	2023-01-01	Journal of Medical Internet Research	25	-	-	e44181	ISSN-14388871	23709	Journal	English	-	6	-	7	-	6	0.49	10	9	3.22	2.8	3	9	0	Woolley, K.E., Bright, D., Ayres, T. and 3 more (...) (2023).Mapping Inequities in Digital Health Technology within the World Health Organization’s European Region Using PROGRESS PLUS: Scoping Review. Journal of Medical Internet Research,25	https://www.scopus.com/record/display.url?eid=2-s2.0-85156085476&origin=resultslist	Review	Gold|Green	2-s2.0-85156085476	37115613	Public Health Wales	1	60111558| 129612435| 60111558	Public Health Wales| National Centre for Population Health and Well-being Research| Public Health Wales	57216852285	57190488981	57190488981	-	United Kingdom	1	2718	Health Informatics	5	Life Sciences & Medicine	532
Using Baidu Index Data to Improve Chickenpox Surveillance in Yunnan, China: Infodemiology Study	Wang, Z.| He, J.| Jin, B.| Zhang, L.| Han, C.| Wang, M.| Wang, H.| An, S.| Zhao, M.| Zhen, Q.| Tiejun, S.| Zhang, X.	12	58263284700| 57211186621| 58263129600| 58263432900| 57216292518| 58263480100| 58263332100| 57221411811| 58144435800| 35304342300| 57203167827| 56181031800	2023	2023-01-01	Journal of Medical Internet Research	25	-	-	e44186	ISSN-14388871	23709	Journal	English	-	6	-	7	-	6	0.87	12	0	0	1.56	41	41	0	Wang, Z., He, J., Jin, B. and 9 more (...) (2023).Using Baidu Index Data to Improve Chickenpox Surveillance in Yunnan, China: Infodemiology Study. Journal of Medical Internet Research,25	https://www.scopus.com/record/display.url?eid=2-s2.0-85159738627&origin=resultslist	Article	Gold|Green	2-s2.0-85159738627	37191983	Jilin University	1	60007711| 60189519| 60007711	Jilin University| Yunnan Provincial Centers for Disease Control and Prevention| Jilin University	58263284700	56181031800	56181031800	-	China	1	2718	Health Informatics	5	Life Sciences & Medicine	532
Facilitators of and Barriers to Accessing Hospital Medical Specialty Telemedicine Consultations During the COVID-19 Pandemic: Systematic Review	Cunha, A.S.| Pedro, A.R.| Cordeiro, J.V.	3	58479230700| 56579978900| 11838839200	2023	2023-01-01	Journal of Medical Internet Research	25	-	-	e44188	ISSN-14388871	23709	Journal	English	-	6	-	7	-	6	0.59	12	2	0.71	2.8	16	31	0	Cunha, A.S., Pedro, A.R., Cordeiro, J.V. (2023).Facilitators of and Barriers to Accessing Hospital Medical Specialty Telemedicine Consultations During the COVID-19 Pandemic: Systematic Review. Journal of Medical Internet Research,25	https://www.scopus.com/record/display.url?eid=2-s2.0-85164284779&origin=resultslist	Review	Gold|Green	2-s2.0-85164284779	37262124	NOVA University Lisbon	1	60031875| 60064359| 60064359| 60031875| 60031875	Universidade Nova de Lisboa| Escola Nacional de Saúde Pública, Universidade Nova de Lisboa| Escola Nacional de Saúde Pública, Universidade Nova de Lisboa| Universidade Nova de Lisboa| Universidade Nova de Lisboa	58479230700	11838839200	58479230700	-	Portugal	1	2718	Health Informatics	5	Life Sciences & Medicine	532
The Success of Cancer Crowdfunding Campaigns: Project and Text Analysis	Zhang, X.| Tao, X.| Ji, B.| Wang, R.| Sörensen, S.	5	57219758201| 58140556300| 58140544900| 57217252526| 7201971519	2023	2023-01-01	Journal of Medical Internet Research	25	-	-	e44197	ISSN-14388871	23709	Journal	English	-	6	-	7	-	6	1.3	18	3	1.92	1.56	11	15	0	Zhang, X., Tao, X., Ji, B. and 2 more (...) (2023).The Success of Cancer Crowdfunding Campaigns: Project and Text Analysis. Journal of Medical Internet Research,25	https://www.scopus.com/record/display.url?eid=2-s2.0-85149999103&origin=resultslist	Article	Gold|Green	2-s2.0-85149999103	36692283	University of Rochester| East China Normal University	2	60021200| 60098657| 60027165	East China Normal University| Margaret Warner Graduate School of Education and Human Development| University of Rochester	57219758201	7201971519	57217252526	-	China| United States	2	2718	Health Informatics	5	Life Sciences & Medicine	532
Mobilizing Patient and Public Involvement in the Development of Real-World Digital Technology Solutions: Tutorial	Keogh, A.| Ardle, R.M.| Diaconu, M.G.| Ammour, N.| Arnera, V.| Balzani, F.| Brittain, G.| Buckley, E.| Buttery, S.| Cantu, A.| Corriol-Rohou, S.| Delgado-Ortiz, L.| Duysens, J.| Forman-Hardy, T.| Gur-Arieh, T.| Hamerlijnck, D.| Linnell, J.| Leocani, L.| McQuillan, T.| Neatrour, I.| Polhemus, A.| Remmele, W.| Saraiva, I.| Scott, K.| Sutton, N.| van den Brande, K.| Vereijken, B.| Wohlrab, M.| Roche…	30	56585553500| 57416887800| 58017419300| 56418362700| 6602287516| 58671751800| 57218219112| 57194452409| 57193241819| 57345861800| 55377464400| 57218218427| 57200609015| 58671858200| 58671858300| 57194735994| 58671751900| 26643042800| 58671787500| 57195757963| 57194482466| 58089172200| 58671893200| 57218218234| 58089150600| 58671858400| 6603601384| 57216649356| 7003666082| 58692286400	2023	2023-01-01	Journal of Medical Internet Research	25	-	-	e44206	ISSN-14388871	23709	Journal	English	-	6	-	7	-	6	0.29	4	0	0	1.56	41	41	0	Keogh, A., Ardle, R.M., Diaconu, M.G. and 27 more (...) (2023).Mobilizing Patient and Public Involvement in the Development of Real-World Digital Technology Solutions: Tutorial. Journal of Medical Internet Research,25	https://www.scopus.com/record/display.url?eid=2-s2.0-85175280354&origin=resultslist	Article	Gold|Green	2-s2.0-85175280354	37889531	University of Barcelona| Newcastle University| AstraZeneca| Sanofi-Aventis| University of Zurich| Imperial College London| University of Tübingen| Sheffield Teaching Hospitals NHS Foundation Trust| Barcelona Institute for Global Health| Trinity College Dublin| Newcastle upon Tyne Hospitals NHS Foundation Trust| Pompeu Fabra University| Norwegian University of Science and Technology| Robert Bosch …	16	60005141| 60111199| 60011149| 60006222| 60026712| 60013141| 60010850| 128238412| 130389738| 60007904| 60024453| 60001881| 60008750| 60001881| 60001881| 60183164| 60183164| 60015150| 60010719| 60006222| 60004219| 60105961| 60105961| 60032942| 112752453| 130389885| 60012614| 60078338| 60017246| 60001239| 60005141| 60111199	University College Dublin| Insight SFI Research Centre for Data Analytics| Trinity College Dublin| Newcastle University| University of Newcastle upon Tyne, Faculty of Medical Sciences| Norges Teknisk-Naturvitenskapelige Universitet| Sanofi S.A.| Clario| Mobilise-D Patient and Public Advisory Group| NHS England| Sheffield Teaching Hospitals NHS Foundation Trust| The University of Sheffield| The Sh…	56585553500	58692286400	56585553500	-	United Kingdom| Norway| Spain| Ireland| Germany| Switzerland| Italy| France	8	2718	Health Informatics	5	Life Sciences & Medicine	532
Usability of Telehealth Systems for Noncommunicable Diseases in Primary Care From the COVID-19 Pandemic Onward: Systematic Review	Gonçalves, R.L.| Pagano, A.S.| Reis, Z.S.N.| Brackstone, K.| Lopes, T.C.P.| Cordeiro, S.A.| Nunes, J.M.| Afagbedzi, S.K.| Head, M.| Meira, W.| Batchelor, J.| Ribeiro, A.L.P.	12	56066034000| 14833090400| 23029078900| 57195753397| 58147888400| 58147981500| 58147888500| 56031612900| 24074143600| 6701307771| 57190586326| 7201676223	2023	2023-01-01	Journal of Medical Internet Research	25	-	-	e44209	ISSN-14388871	23709	Journal	English	-	6	-	7	-	6	0.98	20	6	2.14	2.8	5	14	0	Gonçalves, R.L., Pagano, A.S., Reis, Z.S.N. and 9 more (...) (2023).Usability of Telehealth Systems for Noncommunicable Diseases in Primary Care From the COVID-19 Pandemic Onward: Systematic Review. Journal of Medical Internet Research,25	https://www.scopus.com/record/display.url?eid=2-s2.0-85150396295&origin=resultslist	Review	Gold|Green	2-s2.0-85150396295	36787223	University of Ghana| Universidade Federal de Minas Gerais| University of Southampton| Universidade Federal do Amazonas	4	60030074| 60000943| 60030074| 60025225| 60017910	Universidade Federal de Minas Gerais| Universidade Federal do Amazonas| Universidade Federal de Minas Gerais| University of Southampton| University of Ghana	56066034000	7201676223	56066034000	-	Ghana| United Kingdom| Brazil	3	2718	Health Informatics	5	Life Sciences & Medicine	532
Willingness to Use Mobile Health Devices in the Post-COVID-19 Era: Nationwide Cross-sectional Study in China	Wang, X.| Wu, Y.| Meng, Z.| Li, J.| Xu, L.| Sun, X.| Zang, S.	7	58097775700| 57224939833| 58107337000| 58107248200| 58107420900| 14421626700| 35977392000	2023	2023-01-01	Journal of Medical Internet Research	25	-	-	e44225	ISSN-14388871	23709	Journal	English	-	6	-	7	-	6	1.15	16	7	4.48	1.56	4	5	0	Wang, X., Wu, Y., Meng, Z. and 4 more (...) (2023).Willingness to Use Mobile Health Devices in the Post-COVID-19 Era: Nationwide Cross-sectional Study in China. Journal of Medical Internet Research,25	https://www.scopus.com/record/display.url?eid=2-s2.0-85148324583&origin=resultslist	Article	Gold|Green	2-s2.0-85148324583	36719823	Jinzhou Medical University| Peking University| China Medical University	3	60008872| 60014966| 60004573| 60084618	China Medical University Shenyang| Peking University| Peking University Health Science Center| Jinzhou Medical University	58097775700	35977392000	35977392000	-	China	1	2718	Health Informatics	5	Life Sciences & Medicine	532
Deep-Learning Model for Influenza Prediction From Multisource Heterogeneous Data in a Megacity: Model Development and Evaluation	Yang, L.| Li, G.| Yang, J.| Zhang, T.| Du, J.| Liu, T.| Zhang, X.| Han, X.| Li, W.| Ma, L.| Feng, L.| Yang, W.	12	57944091900| 56254707400| 57222403303| 57188925733| 36837688100| 57213151901| 57197745632| 57660460200| 57213859756| 55570140500| 24921346600| 57830869000	2023	2023-01-01	Journal of Medical Internet Research	25	-	-	e44238	ISSN-14388871	23709	Journal	English	-	6	-	7	-	6	1.37	19	4	2.56	1.56	8	11	0	Yang, L., Li, G., Yang, J. and 9 more (...) (2023).Deep-Learning Model for Influenza Prediction From Multisource Heterogeneous Data in a Megacity: Model Development and Evaluation. Journal of Medical Internet Research,25	https://www.scopus.com/record/display.url?eid=2-s2.0-85148113325&origin=resultslist	Article	Gold|Green	2-s2.0-85148113325	36780207	Chinese Academy of Medical Sciences| Guilin Medical College| Chinese Center for Disease Control and Prevention| Kunming University of Science and Technology	4	60020675| 60122781| 60031363| 112578465| 60020675| 60030404	Kunming University of Science and Technology| Chinese Academy of Medical Sciences & Peking Union Medical College| Chinese Center for Disease Control and Prevention| Jingzhou Municipal Center for Disease Control and Prevention| Kunming University of Science and Technology| Guilin Medical College	57944091900	57830869000	57830869000	-	China	1	2718	Health Informatics	5	Life Sciences & Medicine	532
Perceptions and Use of Telehealth Among Diverse Communities: Multisite Community-Engaged Mixed Methods Study	Barwise, A.| Huschka, T.| Woo, C.| Egginton, J.| Huang, L.| Allen, J.-S.| Johnson, M.| Hamm, K.| Wolfersteig, W.| Phelan, S.| Allyse, M.	11	37036874300| 6505765486| 58163260400| 36150559900| 57776578800| 57200590408| 57199171677| 57542730600| 55390658500| 9334632900| 36613033300	2023	2023-01-01	Journal of Medical Internet Research	25	-	-	e44242	ISSN-14388871	23709	Journal	English	-	6	-	7	-	6	1.59	22	5	3.2	1.56	6	9	0	Barwise, A., Huschka, T., Woo, C. and 8 more (...) (2023).Perceptions and Use of Telehealth Among Diverse Communities: Multisite Community-Engaged Mixed Methods Study. Journal of Medical Internet Research,25	https://www.scopus.com/record/display.url?eid=2-s2.0-85151167929&origin=resultslist	Article	Gold|Green	2-s2.0-85151167929	36867682	Mayo Clinic Jacksonville, FL| Mayo Clinic Rochester, MN| Davidson College| Arizona State University	4	60005558| 60005558| 60005558| 60022363| 60002333| 60005558| 60003892| 60015864| 60005558| 60005558	Mayo Clinic| Mayo Clinic| Mayo Clinic| Davidson College| Mayo Clinic in Jacksonville, Florida| Mayo Clinic| Arizona State University| Arizona State University Downtown Phoenix Campus| Mayo Clinic| Mayo Clinic	37036874300	36613033300	37036874300	-	United States	1	2718	Health Informatics	5	Life Sciences & Medicine	532
Artificial Intelligence for the Prediction and Early Diagnosis of Pancreatic Cancer: Scoping Review	Jan, Z.| El Assadi, F.| Abd-Alrazaq, A.| Jithesh, P.V.	4	57551469900| 57221398642| 57208188497| 55894975100	2023	2023-01-01	Journal of Medical Internet Research	25	-	-	e44248	ISSN-14388871	23709	Journal	English	-	6	-	7	-	6	0.98	20	3	1.07	2.8	11	25	0	Jan, Z., El Assadi, F., Abd-Alrazaq, A. and 1 more (...) (2023).Artificial Intelligence for the Prediction and Early Diagnosis of Pancreatic Cancer: Scoping Review. Journal of Medical Internet Research,25	https://www.scopus.com/record/display.url?eid=2-s2.0-85151324721&origin=resultslist	Review	Gold|Green	2-s2.0-85151324721	37000507	Weill Cornell Medicine-Qatar| Hamad bin Khalifa University| Cornell University	3	60104772| 60113880| 60072750| 60072750	Hamad Bin Khalifa University| Hamad Bin Khalifa University, College of Health and Life Sciences| Weill Cornell Medicine-Qatar| Weill Cornell Medicine-Qatar	57551469900	55894975100	55894975100	-	Qatar	1	2718	Health Informatics	5	Life Sciences & Medicine	532
Evaluating Web-Based Care for Mental Health and Substance Use Issues for Lesbian, Gay, Bisexual, Transgender, Queer, Questioning, and 2-Spirit Youths in the Context of the COVID-19 Pandemic: Community-Based Participatory Research Study	Chaiton, M.| Thorburn, R.| Chan, E.| Copeland, L.| Luphuyong, C.| Feng, P.	6	8650239100| 57218771836| 57202874397| 58798392300| 58742096400| 57217126629	2023	2023-01-01	Journal of Medical Internet Research	25	1	-	e44292	ISSN-14388871	23709	Journal	English	-	6	-	7	-	6	0.22	3	0	0	1.56	41	41	0	Chaiton, M., Thorburn, R., Chan, E. and 3 more (...) (2023).Evaluating Web-Based Care for Mental Health and Substance Use Issues for Lesbian, Gay, Bisexual, Transgender, Queer, Questioning, and 2-Spirit Youths in the Context of the COVID-19 Pandemic: Community-Based Participatory Research Study. Journal of Medical Internet Research,25(1)	https://www.scopus.com/record/display.url?eid=2-s2.0-85178496824&origin=resultslist	Article	Gold|Green	2-s2.0-85178496824	37319010	York University Toronto| University of Toronto| OCAD University	3	60016849| 60021600| 60016849| 60015765| 60016849| 60016849| 60033420| 60030874| 60193840| 60016849	University of Toronto| University of Toronto Faculty of Medicine| University of Toronto| Centre for Addiction and Mental Health| University of Toronto| University of Toronto| York University| The Ontario College of Art and Design University| Institute of Health Policy, Management and Evaluation| University of Toronto	8650239100	57217126629	57218771836	-	Canada	1	2718	Health Informatics	5	Life Sciences & Medicine	532
Text Analysis of Trends in Health Equity and Disparities From the Internal Revenue Service Tax Documentation Submitted by US Nonprofit Hospitals Between 2010 and 2019: Exploratory Study	Hadley, E.| Marcial, L.H.| Quattrone, W.| Bobashev, G.	4	57211081186| 36508903800| 58288400600| 6507634452	2023	2023-01-01	Journal of Medical Internet Research	25	-	-	e44330	ISSN-14388871	23709	Journal	English	-	6	-	7	-	6	0.43	6	0	0	1.56	41	41	0	Hadley, E., Marcial, L.H., Quattrone, W. and 1 more (...) (2023).Text Analysis of Trends in Health Equity and Disparities From the Internal Revenue Service Tax Documentation Submitted by US Nonprofit Hospitals Between 2010 and 2019: Exploratory Study. Journal of Medical Internet Research,25	https://www.scopus.com/record/display.url?eid=2-s2.0-85160210292&origin=resultslist	Article	Gold|Green	2-s2.0-85160210292	37223985	RTI International	1	60032205	RTI International	57211081186	6507634452	57211081186	-	United States	1	2718	Health Informatics	5	Life Sciences & Medicine	532
Ethical Implications of Artificial Intelligence in Population Health and the Public’s Role in Its Governance: Perspectives from a Citizen and Expert Panel	Couture, V.| Roy, M.-C.| Dez, E.| Laperle, S.| Bélisle-Pipon, J.-C.	5	55857592900| 57225701359| 58220201800| 58220425900| 56539903300	2023	2023-01-01	Journal of Medical Internet Research	25	-	-	e44357	ISSN-14388871	23709	Journal	English	-	6	-	7	-	6	1.95	27	4	2.56	1.56	8	11	0	Couture, V., Roy, M.-C., Dez, E. and 2 more (...) (2023).Ethical Implications of Artificial Intelligence in Population Health and the Public’s Role in Its Governance: Perspectives from a Citizen and Expert Panel. Journal of Medical Internet Research,25	https://www.scopus.com/record/display.url?eid=2-s2.0-85156114830&origin=resultslist	Article	Gold|Green	2-s2.0-85156114830	37104026	University of Montreal| Simon Fraser University| Sciences Po| Université Laval| Université du Québec à Montréal	5	60032619| 60009507| 60083821| 60027863| 60018491	Université Laval| University of Montreal| SciencesPo Paris| Université du Québec à Montréal| Simon Fraser University	55857592900	56539903300	55857592900	-	France| Canada	2	2718	Health Informatics	5	Life Sciences & Medicine	532
Use of Biological Feedback as a Health Behavior Change Technique in Adults: Scoping Review	Richardson, K.M.| Jospe, M.R.| Saleh, A.A.| Clarke, T.N.| Bedoya, A.R.| Behrens, N.| Marano, K.| Cigan, L.| Liao, Y.| Scott, E.R.| Guo, J.S.| Aguinaga, A.| Schembre, S.M.	13	57226918900| 56688558400| 37081900900| 58620900700| 57228016600| 58563055000| 57215652796| 58555379300| 7403026806| 16437294400| 57201636210| 58620943900| 26536688000	2023	2023-01-01	Journal of Medical Internet Research	25	1	-	e44359	ISSN-14388871	23709	Journal	English	-	6	-	7	-	6	0.25	5	0	0	2.8	41	41	0	Richardson, K.M., Jospe, M.R., Saleh, A.A. and 10 more (...) (2023).Use of Biological Feedback as a Health Behavior Change Technique in Adults: Scoping Review. Journal of Medical Internet Research,25(1)	https://www.scopus.com/record/display.url?eid=2-s2.0-85172425485&origin=resultslist	Review	Gold|Green	2-s2.0-85172425485	37747766	University of Texas at Arlington| University of Arizona| Georgetown University	3	60010065| 60023927| 60020908| 60010065| 60010065| 60021334| 60007834| 60021334| 60010065| 60010065| 60150063| 60030859| 60010065| 60003467| 60010065	The University of Arizona| Georgetown University| Georgetown Lombardi Comprehensive Cancer Center| The University of Arizona| The University of Arizona| University of Arizona College of Medicine – Tucson| University of Arizona College of Medicine – Phoenix| University of Arizona College of Medicine – Tucson| The University of Arizona| The University of Arizona| College of Science| College of Nurs…	57226918900	26536688000	26536688000	-	United States	1	2718	Health Informatics	5	Life Sciences & Medicine	532
Development and Validation of a Respiratory-Responsive Vocal Biomarker–Based Tool for Generalizable Detection of Respiratory Impairment: Independent Case-Control Studies in Multiple Respiratory Conditions including Asthma, Chronic Obstructive Pulmonary Disease, and COVID-19	Kaur, S.| Larsen, E.| Harper, J.| Purandare, B.| Uluer, A.| Hasdianda, M.A.| Umale, N.A.| Killeen, J.| Castillo, E.| Jariwala, S.	10	57213734397| 57193622359| 57644734600| 33068178700| 36924325200| 56850363700| 57211541992| 35553353700| 7102964564| 21733507200	2023	2023-01-01	Journal of Medical Internet Research	25	-	-	e44410	ISSN-14388871	23709	Journal	English	-	6	-	7	-	6	0.65	9	1	0.64	1.56	24	33	0	Kaur, S., Larsen, E., Harper, J. and 7 more (...) (2023).Development and Validation of a Respiratory-Responsive Vocal Biomarker–Based Tool for Generalizable Detection of Respiratory Impairment: Independent Case-Control Studies in Multiple Respiratory Conditions including Asthma, Chronic Obstructive Pulmonary Disease, and COVID-19. Journal of Medical Internet Research,25	https://www.scopus.com/record/display.url?eid=2-s2.0-85152624608&origin=resultslist	Article	Gold|Green	2-s2.0-85152624608	36881540	Montefiore Health System| University of California at San Diego| Yeshiva University	3	60002388| 60024099| 121466954| 60080134| 60016782| 60030612	Albert Einstein College of Medicine| Montefiore Medical Center| Sonde Health| Deenanath Mangeshkar Hospital and Research Center, Pune| Brigham and Women's Hospital| University of California, San Diego	57213734397	21733507200	57213734397	-	India| United States	2	2718	Health Informatics	5	Life Sciences & Medicine	532
Predicting Colorectal Cancer Survival Using Time-to-Event Machine Learning: Retrospective Cohort Study	Yang, X.| Qiu, H.| Wang, L.| Wang, X.	4	58670305000| 23091925700| 57209458519| 56021308600	2023	2023-01-01	Journal of Medical Internet Research	25	-	-	e44417	ISSN-14388871	23709	Journal	English	-	6	-	7	-	6	0.5	7	0	0	1.56	41	41	0	Yang, X., Qiu, H., Wang, L. and 1 more (...) (2023).Predicting Colorectal Cancer Survival Using Time-to-Event Machine Learning: Retrospective Cohort Study. Journal of Medical Internet Research,25	https://www.scopus.com/record/display.url?eid=2-s2.0-85175219060&origin=resultslist	Article	Gold|Green	2-s2.0-85175219060	37883174	University of Electronic Science and Technology of China| Sichuan University	2	60005465| 60005465| 60073509| 60016521| 60005465	University of Electronic Science and Technology of China| University of Electronic Science and Technology of China| West China School of Medicine/West China Hospital of Sichuan University| Sichuan University| University of Electronic Science and Technology of China	58670305000	56021308600	58670305000| 23091925700	-	China	1	2718	Health Informatics	5	Life Sciences & Medicine	532
Experiences of Diagnosis, Symptoms, and Use of Reliever Inhalers in Patients With Asthma and Concurrent Inducible Laryngeal Obstruction or Breathing Pattern Disorder: Qualitative Analysis of a UK Asthma Online Community	Byrne, C.| Pfeffer, P.E.| De Simoni, A.	3	58537926300| 57201288960| 57200327390	2023	2023-01-01	Journal of Medical Internet Research	25	-	-	e44453	ISSN-14388871	23709	Journal	English	-	6	-	7	-	6	0.14	2	1	0.64	1.56	24	33	0	Byrne, C., Pfeffer, P.E., De Simoni, A. (2023).Experiences of Diagnosis, Symptoms, and Use of Reliever Inhalers in Patients With Asthma and Concurrent Inducible Laryngeal Obstruction or Breathing Pattern Disorder: Qualitative Analysis of a UK Asthma Online Community. Journal of Medical Internet Research,25	https://www.scopus.com/record/display.url?eid=2-s2.0-85168067328&origin=resultslist	Article	Gold|Green	2-s2.0-85168067328	37578820	Barts Health NHS Trust| Queen Mary University of London| Asthma UK	3	60022109| 60021435| 60159931| 60111945| 60021435| 60022109	Queen Mary University of London| Barts and The London School of Medicine and Dentistry| Barts Health NHS Trust| Asthma UK| Barts and The London School of Medicine and Dentistry| Queen Mary University of London	58537926300	57200327390	57200327390	-	United Kingdom	1	2718	Health Informatics	5	Life Sciences & Medicine	532
Capturing Emerging Experiential Knowledge for Vaccination Guidelines Through Natural Language Processing: Proof-of-Concept Study	Lösch, L.| Zuiderent-Jerak, T.| Kunneman, F.| Syurina, E.| Bongers, M.| Stein, M.L.| Chan, M.| Willems, W.| Timen, A.	9	57781234600| 35085685100| 55618992200| 42662490700| 57225975385| 37001798800| 58577888500| 57354189700| 6603429172	2023	2023-01-01	Journal of Medical Internet Research	25	1	-	e44461	ISSN-14388871	23709	Journal	English	-	6	-	7	-	6	0.65	9	1	0.64	1.56	24	33	0	Lösch, L., Zuiderent-Jerak, T., Kunneman, F. and 6 more (...) (2023).Capturing Emerging Experiential Knowledge for Vaccination Guidelines Through Natural Language Processing: Proof-of-Concept Study. Journal of Medical Internet Research,25(1)	https://www.scopus.com/record/display.url?eid=2-s2.0-85171309508&origin=resultslist	Article	Gold|Green	2-s2.0-85171309508	37610972	Radboud University Nijmegen| National Institute of Public Health and the Environment| Vrije Universiteit Amsterdam	3	60008734| 60029124| 60008734| 60026125| 60002573	Vrije Universiteit Amsterdam| Vrije Universiteit Amsterdam Athena Instituut| Vrije Universiteit Amsterdam| Rijksinstituut voor Volksgezondheid en Milieu| Radboud University Medical Center	57781234600	6603429172	57781234600	-	Netherlands	1	2718	Health Informatics	5	Life Sciences & Medicine	532
Novel Software for High-level Virological Testing: Self-Designed Immersive Virtual Reality Training Approach	Tsai, H.-P.| Lin, C.-W.| Lin, Y.-J.| Yeh, C.-S.| Shan, Y.-S.	5	7402649376| 53986367000| 58360810000| 57216608634| 56835062800	2023	2023-01-01	Journal of Medical Internet Research	25	-	-	e44538	ISSN-14388871	23709	Journal	English	-	6	-	7	-	6	0.94	13	0	0	1.56	41	41	0	Tsai, H.-P., Lin, C.-W., Lin, Y.-J. and 2 more (...) (2023).Novel Software for High-level Virological Testing: Self-Designed Immersive Virtual Reality Training Approach. Journal of Medical Internet Research,25	https://www.scopus.com/record/display.url?eid=2-s2.0-85163084919&origin=resultslist	Article	Gold|Green	2-s2.0-85163084919	37342081	National Cheng Kung University	1	60014982| 60073386| 60003394| 60014982| 60003394| 60014982| 60014982| 60014982| 60003394| 60014982| 60003394| 60073386	National Cheng Kung University| National Cheng Kung University Hospital| National Cheng Kung University College of Medicine| National Cheng Kung University| National Cheng Kung University College of Medicine| National Cheng Kung University| National Cheng Kung University| National Cheng Kung University| National Cheng Kung University College of Medicine| National Cheng Kung University| National C…	7402649376	56835062800	7402649376	-	Taiwan	1	2718	Health Informatics	5	Life Sciences & Medicine	532
Exploring the Perceptions of mHealth Interventions for the Prevention of Common Mental Disorders in University Students in Singapore: Qualitative Study	Salamanca-Sanabria, A.| Jabir, A.I.| Lin, X.| Alattas, A.| Kocaballi, A.B.| Lee, J.| Kowatsch, T.| Car, L.T.	8	57200855287| 57921549100| 57819764200| 57222723494| 57218145510| 56488671700| 24831578800| 48561867100	2023	2023-01-01	Journal of Medical Internet Research	25	-	-	e44542	ISSN-14388871	23709	Journal	English	-	6	-	7	-	6	3.17	44	4	2.56	1.56	8	11	0	Salamanca-Sanabria, A., Jabir, A.I., Lin, X. and 5 more (...) (2023).Exploring the Perceptions of mHealth Interventions for the Prevention of Common Mental Disorders in University Students in Singapore: Qualitative Study. Journal of Medical Internet Research,25	https://www.scopus.com/record/display.url?eid=2-s2.0-85150752327&origin=resultslist	Article	Gold|Green	2-s2.0-85150752327	36939808	Macquarie University| University of Zurich| Nanyang Technological University| Imperial College London| University of St. Gallen| Swiss Federal Institute of Technology Zurich| Singapore Institute of Mental Health| University of Technology Sydney	8	60117762| 60115718| 60118633| 60118633| 60005510| 60019544| 60088314| 60023932| 60009376| 60009376| 60012614| 60027786| 60025858| 60015150	Campus for Research Excellence And Technological Enterprise| Singapore-​ETH Centre| Lee Kong Chian School of Medicine| Lee Kong Chian School of Medicine| Nanyang Technological University| Macquarie University| The Faculty of Medicine, Health and Human Sciences| University of Technology Sydney| Singapore Institute of Mental Health| Singapore Institute of Mental Health| Universität Zürich| Universi…	57200855287	48561867100	48561867100	-	United Kingdom| Singapore| Australia| Switzerland	4	2718	Health Informatics	5	Life Sciences & Medicine	532
Analysis of Fluoride-Free Content on Twitter: Topic Modeling Study	Lotto, M.| Hussain, I.Z.| Kaur, J.| Butt, Z.A.| Cruvinel, T.| Morita, P.P.	6	57195512585| 57704339500| 57821497400| 57202522739| 58866431600| 35113653200	2023	2023-01-01	Journal of Medical Internet Research	25	-	-	e44586	ISSN-14388871	23709	Journal	English	-	6	-	7	-	6	1.44	20	0	0	1.56	41	41	0	Lotto, M., Hussain, I.Z., Kaur, J. and 3 more (...) (2023).Analysis of Fluoride-Free Content on Twitter: Topic Modeling Study. Journal of Medical Internet Research,25	https://www.scopus.com/record/display.url?eid=2-s2.0-85163873520&origin=resultslist	Article	Gold|Green	2-s2.0-85163873520	37338975	Universidade de São Paulo| University of Waterloo| University of Toronto| University Health Network| SRM Institute of Science and Technology	5	60008088| 60014171| 60014340| 60014171| 60014171| 60014468| 60117382| 60117382| 60016849| 60193840	Universidade de São Paulo| University of Waterloo| SRM Institute of Science and Technology| University of Waterloo| University of Waterloo| University Health Network University of Toronto| Techna Institute| Techna Institute| University of Toronto| Institute of Health Policy, Management and Evaluation	57195512585	35113653200	35113653200	-	India| Brazil| Canada	3	2718	Health Informatics	5	Life Sciences & Medicine	532
Practical Benefits, Challenges, and Recommendations on Social Media Recruitment: Multi-Stakeholder Interview Study	Goldman, N.| Willem, T.| Buyx, A.| Zimmermann, B.M.	4	58585645700| 57666840600| 14524119000| 57203954874	2023	2023-01-01	Journal of Medical Internet Research	25	-	-	e44587	ISSN-14388871	23709	Journal	English	-	6	-	7	-	6	0.58	8	0	0	1.56	41	41	0	Goldman, N., Willem, T., Buyx, A. and 1 more (...) (2023).Practical Benefits, Challenges, and Recommendations on Social Media Recruitment: Multi-Stakeholder Interview Study. Journal of Medical Internet Research,25	https://www.scopus.com/record/display.url?eid=2-s2.0-85159759270&origin=resultslist	Article	Gold|Green	2-s2.0-85159759270	37213177	University of Basel| Technical University of Munich	2	60019722| 60019722| 60103459| 60019722| 60023588	Technische Universität München| Technische Universität München| Klinikum Rechts der Isar| Technische Universität München| Universitat Basel	58585645700	57203954874	58585645700	-	Germany| Switzerland	2	2718	Health Informatics	5	Life Sciences & Medicine	532
Evaluation of the Needs and Experiences of Patients with Hypertriglyceridemia: Social Media Listening Infosurveillance Study	Song, J.| Cui, Y.| Song, J.| Lee, C.| Wu, M.| Chen, H.	6	55500915000| 57193535984| 57865973300| 55587781900| 57190011038| 57192652245	2023	2023-01-01	Journal of Medical Internet Research	25	1	-	e44610	ISSN-14388871	23709	Journal	English	-	6	-	7	-	6	0.22	3	0	0	1.56	41	41	0	Song, J., Cui, Y., Song, J. and 3 more (...) (2023).Evaluation of the Needs and Experiences of Patients with Hypertriglyceridemia: Social Media Listening Infosurveillance Study. Journal of Medical Internet Research,25(1)	https://www.scopus.com/record/display.url?eid=2-s2.0-85180419670&origin=resultslist	Article	Gold|Green	2-s2.0-85180419670	38113100	Peking University	1	60121987	Peking University People's Hospital	55500915000	57192652245	57192652245	-	China	1	2718	Health Informatics	5	Life Sciences & Medicine	532
Effectiveness of Public Health Digital Surveillance Systems for Infectious Disease Prevention and Control at Mass Gatherings: Systematic Review	Maddah, N.| Verma, A.| Almashmoum, M.| Ainsworth, J.	4	58119362200| 55031984400| 58265173800| 15061094000	2023	2023-01-01	Journal of Medical Internet Research	25	-	-	e44649	ISSN-14388871	23709	Journal	English	-	6	-	7	-	6	0.74	15	1	0.36	2.8	24	40	0	Maddah, N., Verma, A., Almashmoum, M. and 1 more (...) (2023).Effectiveness of Public Health Digital Surveillance Systems for Infectious Disease Prevention and Control at Mass Gatherings: Systematic Review. Journal of Medical Internet Research,25	https://www.scopus.com/record/display.url?eid=2-s2.0-85159765750&origin=resultslist	Review	Gold|Green	2-s2.0-85159765750	37204833	University of Manchester| Kuwait Cancer Control Center| Manchester University NHS Foundation Trust| King Abdulaziz University	4	60172345| 60003771| 60111801| 60004582| 60003771| 60111801| 60172345| 60069840	Faculty of Biology, Medicine and Health| The University of Manchester| Health Innovation Manchester| King Abdulaziz University| The University of Manchester| Health Innovation Manchester| Faculty of Biology, Medicine and Health| Kuwait Cancer Control Center	58119362200	15061094000	58119362200	-	United Kingdom| Saudi Arabia| Kuwait	3	2718	Health Informatics	5	Life Sciences & Medicine	532
Domesticating Social Alarm Systems in Nursing Homes: Qualitative Study of Differences in the Perspectives of Assistant Nurses	Chang, F.| Östlund, B.| Kuoppamäki, S.	3	57203525153| 23987132000| 57193904034	2023	2023-01-01	Journal of Medical Internet Research	25	-	-	e44692	ISSN-14388871	23709	Journal	English	-	6	-	7	-	6	1.15	16	1	0.64	1.56	24	33	0	Chang, F., Östlund, B., Kuoppamäki, S. (2023).Domesticating Social Alarm Systems in Nursing Homes: Qualitative Study of Differences in the Perspectives of Assistant Nurses. Journal of Medical Internet Research,25	https://www.scopus.com/record/display.url?eid=2-s2.0-85159553958&origin=resultslist	Article	Gold|Green	2-s2.0-85159553958	37145835	KTH Royal Institute of Technology| Shanghai Jiao Tong University	2	60002014| 60025084	The Royal Institute of Technology (KTH)| Shanghai Jiao Tong University	57203525153	57193904034	57203525153	-	China| Sweden	2	2718	Health Informatics	5	Life Sciences & Medicine	532
Understanding Trust Determinants in a Live Chat Service on Familial Cancer: Qualitative Triangulation Study With Focus Groups and Interviews in Germany	Lanfer, H.L.| Reifegerste, D.| Berg, A.| Memenga, P.| Baumann, E.| Weber, W.| Geulen, J.| Müller, A.| Hahne, A.| Weg-Remers, S.	10	57299255300| 57160309700| 58549542000| 57750863600| 56985554900| 57199833179| 57727063100| 58549623900| 56306730600| 6602646426	2023	2023-01-01	Journal of Medical Internet Research	25	-	-	e44707	ISSN-14388871	23709	Journal	English	-	6	-	7	-	6	0.94	13	1	0.64	1.56	24	33	0	Lanfer, H.L., Reifegerste, D., Berg, A. and 7 more (...) (2023).Understanding Trust Determinants in a Live Chat Service on Familial Cancer: Qualitative Triangulation Study With Focus Groups and Interviews in Germany. Journal of Medical Internet Research,25	https://www.scopus.com/record/display.url?eid=2-s2.0-85168779872&origin=resultslist	Article	Gold|Green	2-s2.0-85168779872	37610815	Bielefeld University	1	60015595| 112602384| 116423940| 116344881| 60015595	Universität Bielefeld| Hochschule für Musik| Krebsinformationsdienst| BRCA-Netzwerk e.V.| Universität Bielefeld	57299255300	6602646426	57299255300	-	Germany	1	2718	Health Informatics	5	Life Sciences & Medicine	532
Chronic Diseases and Sociodemographic Characteristics Associated With Online Health Information Seeking and Using Social Networking Sites: Nationally Representative Cross-sectional Survey in Japan	Mitsutake, S.| Takahashi, Y.| Otsuki, A.| Umezawa, J.| Yaguchi-Saito, A.| Saito, J.| Fujimori, M.| Shimazu, T.| Fujimori, M.| Hayakawa, M.| Hosono, S.| Inoue, M.| Kaji, Y.| Katanoda, K.| Kuchiba, A.| Matsuda, T.| Matsuoka, Y.J.| Odawara, M.| Otsuki, A.| Saito, J.| Takahashi, H.| Takahashi, M.| Uchitomi, Y.| Umezawa, J.| Watanabe, O.| Yaguchi-Saito, A.| Yoshimi, I.| Shimazu, T.| Kreps, G.L.| Sakur…	45	52264161600| 23393649300| 57224115166| 57372978400| 57215188445| 55225529000| 8360429100| 56495689100| 58373407000| 55337148700| 57204698375| 57202880842| 57727990900| 15055917700| 15072159100| 35801003800| 57204574042| 57224104830| 57224115166| 57644317400| 57211705092| 38062598500| 7006648930| 58172376900| 57220109598| 57215188445| 56538299600| 58043047500| 6701514201| 57204619742| 58168276600|…	2023	2023-01-01	Journal of Medical Internet Research	25	-	-	e44741	ISSN-14388871	23709	Journal	English	-	6	-	7	-	6	2.16	30	8	5.12	1.56	3	4	0	Mitsutake, S., Takahashi, Y., Otsuki, A. and 42 more (...) (2023).Chronic Diseases and Sociodemographic Characteristics Associated With Online Health Information Seeking and Using Social Networking Sites: Nationally Representative Cross-sectional Survey in Japan. Journal of Medical Internet Research,25	https://www.scopus.com/record/display.url?eid=2-s2.0-85149269319&origin=resultslist	Article	Gold|Green	2-s2.0-85149269319	36862482	Hitotsubashi University| Tokiwa University| George Mason University| Meiji University| Kyoto University| Ochanomizu University| Tokyo Metropolitan Geriatric Hospital and Institute of Gerontology| Teikyo University| Keio University| National Cancer Center Japan| Tohoku University| Toho University	12	121067142| 60119323| 60022755| 60022755| 60022755| 60003004| 60022755| 129430918| 60018319| 129431865| 60011263| 60025997| 60022180| 129431425| 60007912| 113590150| 60027553| 60018642| 60008435| 60016421	Tokyo Metropolitan Institute for Geriatrics and Gerontology| Kyoto University School of Public Health| National Cancer Center Japan| National Cancer Center Japan| National Cancer Center Japan| Tokiwa University| National Cancer Center Japan| National Cancer Center| George Mason University| Ltd.| Hitotsubashi University| Keio University| Meiji University| National Center of Neurology and Psychiatr…	52264161600	35280730400	52264161600	-	Japan| United States	2	2718	Health Informatics	5	Life Sciences & Medicine	532
The Current Status of the Use of Internet Hospitals for Outpatients With Pain: Retrospective Study	Sang, L.| Song, L.	2	57564200600| 56390788100	2023	2023-01-01	Journal of Medical Internet Research	25	1	-	e44759	ISSN-14388871	23709	Journal	English	-	6	-	7	-	6	0.22	3	0	0	1.56	41	41	0	Sang, L., Song, L. (2023).The Current Status of the Use of Internet Hospitals for Outpatients With Pain: Retrospective Study. Journal of Medical Internet Research,25(1)	https://www.scopus.com/record/display.url?eid=2-s2.0-85170483472&origin=resultslist	Article	Gold|Green	2-s2.0-85170483472	37695652	Sichuan University	1	60016521| 60073509	Sichuan University| West China School of Medicine/West China Hospital of Sichuan University	57564200600	56390788100	56390788100	-	China	1	2718	Health Informatics	5	Life Sciences & Medicine	532
Challenges With the Use of Digital Sham: Systematic Review and Recommendations	Bos, E.| Preller, K.H.| Kaur, G.| Malhotra, P.| Kharawala, S.| Motti, D.	6	58168293800| 55509561000| 57542821700| 58680032100| 18437235200| 14048575100	2023	2023-01-01	Journal of Medical Internet Research	25	-	-	e44764	ISSN-14388871	23709	Journal	English	-	6	-	7	-	6	0.25	5	0	0	2.8	41	41	0	Bos, E., Preller, K.H., Kaur, G. and 3 more (...) (2023).Challenges With the Use of Digital Sham: Systematic Review and Recommendations. Journal of Medical Internet Research,25	https://www.scopus.com/record/display.url?eid=2-s2.0-85175660552&origin=resultslist	Review	Gold|Green	2-s2.0-85175660552	37874638	F. Hoffmann-La Roche AG	1	60008201| 117072285	F. Hoffmann-La Roche AG| Bridge Medical Consulting Ltd	58168293800	14048575100	14048575100	-	United Kingdom| Switzerland	2	2718	Health Informatics	5	Life Sciences & Medicine	532
A Digital Mask-Voiceprint System for Postpandemic Surveillance and Tracing Based on the STRONG Strategy	Pan, X.| Hounye, A.H.| Zhao, Y.| Cao, C.| Wang, J.| Abidi, M.V.| Hou, M.| Xiong, L.| Chai, X.	9	57211217931| 57355899600| 58693119100| 57780979400| 57259321300| 58693063000| 35085032100| 37053117100| 21739009000	2023	2023-01-01	Journal of Medical Internet Research	25	-	-	e44795	ISSN-14388871	23709	Journal	English	-	6	-	7	-	6	0.25	5	0	0	2.8	41	41	0	Pan, X., Hounye, A.H., Zhao, Y. and 6 more (...) (2023).A Digital Mask-Voiceprint System for Postpandemic Surveillance and Tracing Based on the STRONG Strategy. Journal of Medical Internet Research,25	https://www.scopus.com/record/display.url?eid=2-s2.0-85176502350&origin=resultslist	Review	Gold|Green	2-s2.0-85176502350	37856760	Central South University	1	60082822| 60017060| 60017060| 60017060| 60082822| 60017060| 60017060| 60082822	Second Xiangya Hospital of Central South University| Central South University| Central South University| Central South University| Second Xiangya Hospital of Central South University| Central South University| Central South University| Second Xiangya Hospital of Central South University	57211217931	21739009000	21739009000	-	China	1	2718	Health Informatics	5	Life Sciences & Medicine	532
Evaluating Listening Performance for COVID-19 Detection by Clinicians and Machine Learning: Comparative Study	Han, J.| Montagna, M.| Grammenos, A.| Xia, T.| Bondareva, E.| Siegele-Brown, C.| Chauhan, J.| Dang, T.| Spathis, D.| Floto, R.A.| Cicuta, P.| Mascolo, C.	12	57189595463| 57224663768| 57216272709| 57205022544| 57225995470| 57756759400| 57220427184| 57169717600| 56458782500| 6603520150| 57216243331| 6701533742	2023	2023-01-01	Journal of Medical Internet Research	25	-	-	e44804	ISSN-14388871	23709	Journal	English	-	6	-	7	-	6	0.79	11	0	0	1.56	41	41	0	Han, J., Montagna, M., Grammenos, A. and 9 more (...) (2023).Evaluating Listening Performance for COVID-19 Detection by Clinicians and Machine Learning: Comparative Study. Journal of Medical Internet Research,25	https://www.scopus.com/record/display.url?eid=2-s2.0-85159728062&origin=resultslist	Article	Gold|Green	2-s2.0-85159728062	37126593	University of Cambridge| Vita-Salute San Raffaele University| University of Southampton	3	60031101| 60119999| 60009622| 60025225| 60120017| 60031101| 60121115| 60031101	University of Cambridge| Department of Computer Science and Technology| Università Vita-Salute San Raffaele| University of Southampton| Department of Medicine| University of Cambridge| Department of Physics| University of Cambridge	57189595463	6701533742	57189595463	-	United Kingdom| Italy	2	2718	Health Informatics	5	Life Sciences & Medicine	532
Ethical Challenges of the COVID-19 Pandemic: A Japanese Perspective	Kodama, S.	1	7202035139	2023	2023-01-01	Journal of Medical Internet Research	25	-	-	e44820	ISSN-14388871	23709	Journal	English	-	6	-	7	-	6	2.24	31	1	0.64	1.56	24	33	0	Kodama, S. (2023).Ethical Challenges of the COVID-19 Pandemic: A Japanese Perspective. Journal of Medical Internet Research,25	https://www.scopus.com/record/display.url?eid=2-s2.0-85147046970&origin=resultslist	Article	Gold|Green	2-s2.0-85147046970	36652597	Kyoto University	1	60119321	Graduate School of Letters	-	-	7202035139	7202035139	Japan	1	2718	Health Informatics	5	Life Sciences & Medicine	532
The Role of Virtual Consulting in Developing Environmentally Sustainable Health Care: Systematic Literature Review	Strange, M.P.| Booth, A.| Akiki, M.| Wieringa, S.| Shaw, S.E.	5	58283668400| 57218862210| 58253945500| 57193413362| 7402758857	2023	2023-01-01	Journal of Medical Internet Research	25	-	-	e44823	ISSN-14388871	23709	Journal	English	-	6	-	7	-	6	1.53	31	5	1.79	2.8	6	16	0	Strange, M.P., Booth, A., Akiki, M. and 2 more (...) (2023).The Role of Virtual Consulting in Developing Environmentally Sustainable Health Care: Systematic Literature Review. Journal of Medical Internet Research,25	https://www.scopus.com/record/display.url?eid=2-s2.0-85159544580&origin=resultslist	Review	Gold|Green	2-s2.0-85159544580	37133914	University of Oslo| University of Oxford	2	60002634| 60026851| 60010348	University of Oxford Medical Sciences Division| University of Oxford| Universitetet i Oslo	58283668400	7402758857	7402758857	-	United Kingdom| Norway	2	2718	Health Informatics	5	Life Sciences & Medicine	532
Utilization and Effectiveness of a Message-Based Tobacco Cessation Program (mCessation) in the Chinese General Population: Longitudinal, Real-world Study	Su, Z.| Wei, X.| Cheng, A.| Zhou, X.| Li, J.| Qin, R.| Liu, Y.| Xia, X.| Song, Q.| Liu, Z.| Zhao, L.| Xiao, D.| Wang, C.	13	57212112482| 57223295131| 57201450030| 57223286764| 57216666277| 57223288215| 58252548600| 58252611400| 58252586100| 56712144100| 57825169600| 57202903982| 57196394775	2023	2023-01-01	Journal of Medical Internet Research	25	-	-	e44840	ISSN-14388871	23709	Journal	English	-	6	-	7	-	6	1.23	17	3	1.92	1.56	11	15	0	Su, Z., Wei, X., Cheng, A. and 10 more (...) (2023).Utilization and Effectiveness of a Message-Based Tobacco Cessation Program (mCessation) in the Chinese General Population: Longitudinal, Real-world Study. Journal of Medical Internet Research,25	https://www.scopus.com/record/display.url?eid=2-s2.0-85159540887&origin=resultslist	Article	Gold|Green	2-s2.0-85159540887	37129934	Chinese Academy of Medical Sciences| World Health Organization| Capital Medical University| China-Japan Friendship Hospital	4	60013449| 60027142| 60073452| 60122781| 115352454| 60122781| 60026707	China-Japan Friendship Hospital| Organisation Mondiale de la Santé| Beijing Tiantan Hospital, Capital Medical University| Chinese Academy of Medical Sciences & Peking Union Medical College| National Center for Respiratory Medicine| Chinese Academy of Medical Sciences & Peking Union Medical College| Capital Medical University	57212112482	57196394775	57202903982	-	China	1	2718	Health Informatics	5	Life Sciences & Medicine	532
Transferability Based on Drug Structure Similarity in the Automatic Classification of Noncompliant Drug Use on Social Media: Natural Language Processing Approach	Nishiyama, T.| Yada, S.| Wakamiya, S.| Hori, S.| Aramaki, E.	5	58253616300| 57219665421| 35281103600| 8058209600| 57203225161	2023	2023-01-01	Journal of Medical Internet Research	25	-	-	e44870	ISSN-14388871	23709	Journal	English	-	6	-	7	-	6	1.01	14	1	0.64	1.56	24	33	0	Nishiyama, T., Yada, S., Wakamiya, S. and 2 more (...) (2023).Transferability Based on Drug Structure Similarity in the Automatic Classification of Noncompliant Drug Use on Social Media: Natural Language Processing Approach. Journal of Medical Internet Research,25	https://www.scopus.com/record/display.url?eid=2-s2.0-85159544965&origin=resultslist	Article	Gold|Green	2-s2.0-85159544965	37133915	Keio University| Nara Institute of Science and Technology	2	60025017| 60025997	Nara Institute of Science and Technology| Keio University	58253616300	57203225161	57203225161	-	Japan	1	2718	Health Informatics	5	Life Sciences & Medicine	532
The Value of Applying Machine Learning in Predicting the Time of Symptom Onset in Stroke Patients: Systematic Review and Meta-Analysis	Feng, J.| Zhang, Q.| Wu, F.| Peng, J.| Li, Z.| Chen, Z.	6	57865999900| 58658736100| 58658564600| 58658694700| 58658736200| 57865999800	2023	2023-01-01	Journal of Medical Internet Research	25	1	-	e44895	ISSN-14388871	23709	Journal	English	-	6	-	7	-	6	0.2	4	0	0	2.8	41	41	0	Feng, J., Zhang, Q., Wu, F. and 3 more (...) (2023).The Value of Applying Machine Learning in Predicting the Time of Symptom Onset in Stroke Patients: Systematic Review and Meta-Analysis. Journal of Medical Internet Research,25(1)	https://www.scopus.com/record/display.url?eid=2-s2.0-85174640815&origin=resultslist	Review	Gold|Green	2-s2.0-85174640815	37824198	Shandong University of Traditional Chinese Medicine	1	130272031| 128422951| 129855971| 60003641| 130272031	the Fifth People’s Hospital of Jinan| The Central Hospital of Enshi Tujia and Miao Autonomous Prefecture| Hubei Enshi College| Shandong University of Traditional Chinese Medicine| the Fifth People’s Hospital of Jinan	57865999900	57865999800	57865999800	-	China	1	2718	Health Informatics	5	Life Sciences & Medicine	532
Construction of an Emotional Lexicon of Patients With Breast Cancer: Development and Sentiment Analysis	Li, C.| Fu, J.| Lai, J.| Sun, L.| Zhou, C.| Li, W.| Jian, B.| Deng, S.| Zhang, Y.| Guo, Z.| Liu, Y.| Zhou, Y.| Xie, S.| Hou, M.| Wang, R.| Chen, Q.| Wu, Y.	17	57218706270| 57394332500| 57394427900| 58107729500| 57219398595| 56683652000| 57234924200| 58459296500| 58460108200| 58460498900| 58108313800| 57394233200| 58572184000| 58572126100| 58572159400| 58572171600| 57191258337	2023	2023-01-01	Journal of Medical Internet Research	25	1	-	e44897	ISSN-14388871	23709	Journal	English	-	6	-	7	-	6	0.43	6	0	0	1.56	41	41	0	Li, C., Fu, J., Lai, J. and 14 more (...) (2023).Construction of an Emotional Lexicon of Patients With Breast Cancer: Development and Sentiment Analysis. Journal of Medical Internet Research,25(1)	https://www.scopus.com/record/display.url?eid=2-s2.0-85170628710&origin=resultslist	Article	Gold|Green	2-s2.0-85170628710	37698914	Southern Medical University| Nanfang Hospital	2	60043314| 60043314| 60002593| 60002593| 125499130	Nanfang Hospital| Nanfang Hospital| Southern Medical University| Southern Medical University| China Electronic Product Reliability and Environmental Testing Research Institute	57218706270	57191258337	57191258337	-	China	1	2718	Health Informatics	5	Life Sciences & Medicine	532
Evaluating Messaging on Prenatal Health Behaviors Using Social Media Data: Systematic Review	Frennesson, N.F.| McQuire, C.| Khan, S.A.| Barnett, J.| Zuccolo, L.	5	58775270000| 56989837000| 57987299800| 9532513200| 57216999659	2023	2023-01-01	Journal of Medical Internet Research	25	1	-	e44912	ISSN-14388871	23709	Journal	English	-	6	-	7	-	6	0.1	2	0	0	2.8	41	41	0	Frennesson, N.F., McQuire, C., Khan, S.A. and 2 more (...) (2023).Evaluating Messaging on Prenatal Health Behaviors Using Social Media Data: Systematic Review. Journal of Medical Internet Research,25(1)	https://www.scopus.com/record/display.url?eid=2-s2.0-85180384469&origin=resultslist	Review	Gold|Green	2-s2.0-85180384469	38117557	University of Bristol| National Institute for Health and Care Research| University of Bath	3	60020650| 60020650| 60171764| 60278571| 60171764| 60020650| 60030480| 60264856| 60172455| 60020650	University of Bristol| University of Bristol| Bristol Medical School| National Institute for Health and Care Research| Bristol Medical School| University of Bristol| University of Bath| Fondazione Human Technopole| MRC Integrative Epidemiology Unit| University of Bristol	58775270000	57216999659	58775270000	-	United Kingdom| Italy	2	2718	Health Informatics	5	Life Sciences & Medicine	532
Efficacy of Mobile-Based Cognitive Behavioral Therapy on Lowering Low-density Lipoprotein Cholesterol Levels in Patients with Atherosclerotic Cardiovascular Disease: Multicenter, Prospective Randomized Controlled Trial	Li, D.| Xu, T.| Xie, D.| Wang, M.| Sun, S.| Wang, M.| Zhang, S.| Yang, X.| Zhang, Z.| Wang, S.| Kuang, M.| Tang, J.| Liu, H.| Hong, X.| Fu, G.| Zhang, W.	16	57226430013| 57217064138| 57758251800| 58183332600| 58183387400| 55553729376| 57758125100| 57562026900| 58183437800| 57191712079| 57853632900| 57396223400| 57396652700| 57213652768| 57369286000| 55387506500	2023	2023-01-01	Journal of Medical Internet Research	25	-	-	e44939	ISSN-14388871	23709	Journal	English	-	6	-	7	-	6	2.74	38	2	1.28	1.56	16	22	0	Li, D., Xu, T., Xie, D. and 13 more (...) (2023).Efficacy of Mobile-Based Cognitive Behavioral Therapy on Lowering Low-density Lipoprotein Cholesterol Levels in Patients with Atherosclerotic Cardiovascular Disease: Multicenter, Prospective Randomized Controlled Trial. Journal of Medical Internet Research,25	https://www.scopus.com/record/display.url?eid=2-s2.0-85152488450&origin=resultslist	Article	Gold|Green	2-s2.0-85152488450	37043273	Zhejiang University| Hangzhou Medical College| Ningbo First Hospital	3	60029310| 60003970| 60118427| 124470430| 60136271| 60136271| 113974787| 60113165| 128457056| 125942115| 129611015	Zhejiang University School of Medicine| Zhejiang University| Sir Run Run Shaw Hospital| Key Laboratory of Cardiovascular Intervention and Regenerative Medicine of Zhejiang Province| Ningbo First Hospital| Ningbo First Hospital| Ningbo Ninth Hospital| Hangzhou Medical College| Linping District Hospital of Traditional Chinese Medicine| Zhejiang Greentown Cardiovascular Hospital| Ltd	57226430013	55387506500	55387506500	-	China	1	2718	Health Informatics	5	Life Sciences & Medicine	532
An Evaluation of a Personalized Multicomponent Commercial Digital Weight Management Program: Single-Arm Behavioral Trial	Pagoto, S.| Xu, R.| Bullard, T.| Foster, G.D.| Bannor, R.| Arcangel, K.| DiVito, J.| Schroeder, M.| Cardel, M.I.	9	12769147900| 57201132568| 57209049179| 7403211759| 58075988600| 57298933700| 57222632724| 57222634616| 35791582600	2023	2023-01-01	Journal of Medical Internet Research	25	-	-	e44955	ISSN-14388871	23709	Journal	English	-	6	-	7	-	6	0.29	4	0	0	1.56	41	41	0	Pagoto, S., Xu, R., Bullard, T. and 6 more (...) (2023).An Evaluation of a Personalized Multicomponent Commercial Digital Weight Management Program: Single-Arm Behavioral Trial. Journal of Medical Internet Research,25	https://www.scopus.com/record/display.url?eid=2-s2.0-85168942221&origin=resultslist	Article	Gold|Green	2-s2.0-85168942221	37642986	University of Connecticut| Indiana University Bloomington| Regenstrief Institute Inc	3	60022659| 124007200| 60002543| 60020407| 60022659	University of Connecticut| Inc| Center for Aging Research| Regenstrief Institute Inc| University of Connecticut	12769147900	35791582600	12769147900	-	United States	1	2718	Health Informatics	5	Life Sciences & Medicine	532
Emotional Distress During COVID-19 by Mental Health Conditions and Economic Vulnerability: Retrospective Analysis of Survey-Linked Twitter Data With a Semisupervised Machine Learning Algorithm	Ueda, M.| Watanabe, K.| Sueki, H.	3	37050324400| 55606842000| 37102790400	2023	2023-01-01	Journal of Medical Internet Research	25	-	-	e44965	ISSN-14388871	23709	Journal	English	-	6	-	7	-	6	1.23	17	3	1.92	1.56	11	15	0	Ueda, M., Watanabe, K., Sueki, H. (2023).Emotional Distress During COVID-19 by Mental Health Conditions and Economic Vulnerability: Retrospective Analysis of Survey-Linked Twitter Data With a Semisupervised Machine Learning Algorithm. Journal of Medical Internet Research,25	https://www.scopus.com/record/display.url?eid=2-s2.0-85150396488&origin=resultslist	Article	Gold|Green	2-s2.0-85150396488	36809798	Waseda University| Syracuse University| Wako University	3	60030551| 60118347| 60030551| 60118347| 60023462| 60104025| 60006474	Syracuse University| Maxwell School of Citizenship and Public Affairs| Syracuse University| Maxwell School of Citizenship and Public Affairs| Waseda University| Waseda Institute for Advanced Study| Wako University	37050324400	37102790400	37050324400	-	Japan| United States	2	2718	Health Informatics	5	Life Sciences & Medicine	532
Digital Public Health Solutions in Response to the COVID-19 Pandemic: Comparative Analysis of Contact Tracing Solutions Deployed in Japan and Germany	Louw, C.	1	55899407900	2023	2023-01-01	Journal of Medical Internet Research	25	-	-	e44966	ISSN-14388871	23709	Journal	English	-	6	-	7	-	6	0.58	8	1	0.64	1.56	24	33	0	Louw, C. (2023).Digital Public Health Solutions in Response to the COVID-19 Pandemic: Comparative Analysis of Contact Tracing Solutions Deployed in Japan and Germany. Journal of Medical Internet Research,25	https://www.scopus.com/record/display.url?eid=2-s2.0-85163850328&origin=resultslist	Article	Gold|Green	2-s2.0-85163850328	37314852	Helmholtz Centre for Infection Research	1	60012279	Helmholtz Centre for Infection Research (HZI)	-	-	55899407900	55899407900	Germany	1	2718	Health Informatics	5	Life Sciences & Medicine	532
The Impact of Accelerated Digitization on Patient Portal Use by Underprivileged Racial Minority Groups During COVID-19: Longitudinal Study	Mai, F.| Ko, D.-G.| Shan, Z.| Zhang, D.	4	56168796300| 36023645900| 57208123264| 58155258000	2023	2023-01-01	Journal of Medical Internet Research	25	-	-	e44981	ISSN-14388871	23709	Journal	English	-	6	-	7	-	6	0.22	3	5	3.2	1.56	6	9	0	Mai, F., Ko, D.-G., Shan, Z. and 1 more (...) (2023).The Impact of Accelerated Digitization on Patient Portal Use by Underprivileged Racial Minority Groups During COVID-19: Longitudinal Study. Journal of Medical Internet Research,25	https://www.scopus.com/record/display.url?eid=2-s2.0-85167480627&origin=resultslist	Article	Gold|Green	2-s2.0-85167480627	37384810	Miami University| Stevens Institute of Technology| University of Cincinnati| Lehigh University	4	60122592| 60027392| 60116313| 60025152| 60032706| 60000060	School of Business| Stevens Institute of Technology| Carl H. Lindner College of Business| University of Cincinnati| Miami University| Lehigh University	56168796300	58155258000	57208123264	-	United States	1	2718	Health Informatics	5	Life Sciences & Medicine	532
Examining Twitter-Derived Negative Racial Sentiment as Indicators of Cultural Racism: Observational Associations with Preterm Birth and Low Birth Weight among a Multiracial Sample of Mothers, 2011-2021	Nguyen, T.T.| Merchant, J.S.| Criss, S.| Makres, K.| Gowda, K.N.| Mane, H.| Yue, X.| Hswen, Y.| Glymour, M.M.| Nguyen, Q.C.| Allen, A.M.	11	56996487900| 55395781800| 15724417500| 58220718400| 58118955800| 57282134600| 57432751400| 56362606900| 57214717859| 35327735800| 57204036386	2023	2023-01-01	Journal of Medical Internet Research	25	-	-	e44990	ISSN-14388871	23709	Journal	English	-	6	-	7	-	6	1.01	14	1	0.64	1.56	24	33	0	Nguyen, T.T., Merchant, J.S., Criss, S. and 8 more (...) (2023).Examining Twitter-Derived Negative Racial Sentiment as Indicators of Cultural Racism: Observational Associations with Preterm Birth and Low Birth Weight among a Multiracial Sample of Mothers, 2011-2021. Journal of Medical Internet Research,25	https://www.scopus.com/record/display.url?eid=2-s2.0-85156163729&origin=resultslist	Article	Gold|Green	2-s2.0-85156163729	37115602	University of Maryland, Baltimore| University of California at San Francisco| University of California at Berkeley| Furman University| University of Maryland, College Park	5	60027436| 60027436| 60003337| 60023691| 60031970| 60023691| 60031970| 60025038	University of Maryland School of Public Health| University of Maryland School of Public Health| Furman University| University of California, San Francisco| UCSF School of Medicine| University of California, San Francisco| UCSF School of Medicine| University of California, Berkeley	56996487900	57204036386	56996487900	-	United States	1	2718	Health Informatics	5	Life Sciences & Medicine	532
Initiatives, Concepts, and Implementation Practices of the Findable, Accessible, Interoperable, and Reusable Data Principles in Health Data Stewardship: Scoping Review	Inau, E.T.| Sack, J.| Waltemath, D.| Zeleke, A.A.	4	57218617966| 57221867306| 36471561200| 56502027700	2023	2023-01-01	Journal of Medical Internet Research	25	-	-	e45013	ISSN-14388871	23709	Journal	English	-	6	-	7	-	6	1.18	24	1	0.36	2.8	24	40	0	Inau, E.T., Sack, J., Waltemath, D. and 1 more (...) (2023).Initiatives, Concepts, and Implementation Practices of the Findable, Accessible, Interoperable, and Reusable Data Principles in Health Data Stewardship: Scoping Review. Journal of Medical Internet Research,25	https://www.scopus.com/record/display.url?eid=2-s2.0-85168812973&origin=resultslist	Review	Gold|Green	2-s2.0-85168812973	37639292	University of Greifswald| Johns Hopkins University	2	60022786| 60006183| 60022786	Universitätsmedizin Greifswald| Johns Hopkins Bloomberg School of Public Health| Universitätsmedizin Greifswald	57218617966	56502027700	57218617966	-	United States| Germany	2	2718	Health Informatics	5	Life Sciences & Medicine	532
Hot Topic Recognition of Health Rumors Based on Anti-Rumor Articles on the WeChat Official Account Platform: Topic Modeling	Li, Z.| Wu, X.| Xu, L.| Liu, M.| Huang, C.	5	58185103100| 57323245500| 57222185738| 58185103200| 57191596421	2023	2023-01-01	Journal of Medical Internet Research	25	1	-	e45019	ISSN-14388871	23709	Journal	English	-	6	-	7	-	6	0.5	7	2	1.28	1.56	16	22	0	Li, Z., Wu, X., Xu, L. and 2 more (...) (2023).Hot Topic Recognition of Health Rumors Based on Anti-Rumor Articles on the WeChat Official Account Platform: Topic Modeling. Journal of Medical Internet Research,25(1)	https://www.scopus.com/record/display.url?eid=2-s2.0-85171808945&origin=resultslist	Article	Gold|Green	2-s2.0-85171808945	37733396	Second Military Medical University| Chongqing Medical University| Third Military Medical University	3	60020870| 60089803| 60023797| 60020870| 60020870| 60025234	Chongqing Medical University| Daping Hospital, the Third Military Medical University| Third Military Medical University| Chongqing Medical University| Chongqing Medical University| Second Military Medical University	58185103100	57191596421	57191596421	-	China	1	2718	Health Informatics	5	Life Sciences & Medicine	532
Ecological Momentary Assessment of Cognition in Clinical and Community Samples: Reliability and Validity Study	Singh, S.| Strong, R.| Xu, I.| Fonseca, L.M.| Hawks, Z.| Grinspoon, E.| Jung, L.| Li, F.| Weinstock, R.S.| Sliwinski, M.J.| Chaytor, N.S.| Germine, L.T.	12	57214305068| 57194005477| 58300514500| 56572179200| 57193406494| 57222263068| 57381792600| 57381437600| 57606542200| 7006827684| 6508136499| 14419914600	2023	2023-01-01	Journal of Medical Internet Research	25	-	-	e45028	ISSN-14388871	23709	Journal	English	-	6	-	7	-	6	0.79	11	4	2.56	1.56	8	11	0	Singh, S., Strong, R., Xu, I. and 9 more (...) (2023).Ecological Momentary Assessment of Cognition in Clinical and Community Samples: Reliability and Validity Study. Journal of Medical Internet Research,25	https://www.scopus.com/record/display.url?eid=2-s2.0-85160968012&origin=resultslist	Article	Gold|Green	2-s2.0-85160968012	37266996	Harvard University| SUNY Upstate Medical University| Pennsylvania State University| Universidade de São Paulo| Washington State University Pullman| Washington State University Spokane	6	60015527| 60002746| 60159410| 60018208| 60008088| 60002337| 60028589| 60018741| 60001439| 60001439	McLean Hospital| Harvard Medical School| Elson S. Floyd College of Medicine| Washington State University Pullman| Universidade de São Paulo| State University of New York System| Norton College of Medicine| SUNY Upstate Medical University| Pennsylvania State University| Pennsylvania State University	57214305068	14419914600	57214305068	-	United States| Brazil	2	2718	Health Informatics	5	Life Sciences & Medicine	532
Real-World Adherence and Effectiveness of Remote Patient Monitoring Among Medicaid Patients With Diabetes: Retrospective Cohort Study	Park, S.| Kum, H.-C.| Zheng, Q.| Lawley, M.A.	4	57207843138| 6507572490| 55259444100| 7004553529	2023	2023-01-01	Journal of Medical Internet Research	25	-	-	e45033	ISSN-14388871	23709	Journal	English	-	6	-	7	-	6	0.22	3	0	0	1.56	41	41	0	Park, S., Kum, H.-C., Zheng, Q. and 1 more (...) (2023).Real-World Adherence and Effectiveness of Remote Patient Monitoring Among Medicaid Patients With Diabetes: Retrospective Cohort Study. Journal of Medical Internet Research,25	https://www.scopus.com/record/display.url?eid=2-s2.0-85168460196&origin=resultslist	Article	Gold|Green	2-s2.0-85168460196	37606977	Texas A&M University	1	60020547| 60020547| 60148980| 60020547| 60020547	Texas A&M University| Texas A&M University| College of Engineering| Texas A&M University| Texas A&M University	57207843138	7004553529	6507572490	-	United States	1	2718	Health Informatics	5	Life Sciences & Medicine	532
Predicting Fetal Alcohol Spectrum Disorders Using Machine Learning Techniques: Multisite Retrospective Cohort Study	Oh, S.S.| Kuang, I.| Jeong, H.| Song, J.-Y.| Ren, B.| Moon, J.Y.| Park, E.-C.| Kawachi, I.	8	57202549742| 57210510686| 58500829500| 57219459951| 55808675600| 53986613900| 57208356854| 57212784600	2023	2023-01-01	Journal of Medical Internet Research	25	-	-	e45041	ISSN-14388871	23709	Journal	English	-	6	-	7	-	6	0.65	9	1	0.64	1.56	24	33	0	Oh, S.S., Kuang, I., Jeong, H. and 5 more (...) (2023).Predicting Fetal Alcohol Spectrum Disorders Using Machine Learning Techniques: Multisite Retrospective Cohort Study. Journal of Medical Internet Research,25	https://www.scopus.com/record/display.url?eid=2-s2.0-85165518277&origin=resultslist	Article	Gold|Green	2-s2.0-85165518277	37463016	Harvard University| Massachusetts Institute of Technology| Yonsei University| Gachon University	4	60032499| 60016728| 60016912| 60022195| 60141072| 60022195| 60002746| 60199632	Harvard T.H. Chan School of Public Health| Yonsei University College of Medicine| Yonsei University| Massachusetts Institute of Technology| MIT Department of Electrical Engineering and Computer Science| Massachusetts Institute of Technology| Harvard Medical School| Gachon University	57202549742	57212784600	53986613900	-	South Korea| United States	2	2718	Health Informatics	5	Life Sciences & Medicine	532
The Use of Telehealth Among People Living With Dementia-Caregiver Dyads During the COVID-19 Pandemic: Scoping Review	Liang, J.| Aranda, M.P.	2	57217118565| 7005278183	2023	2023-01-01	Journal of Medical Internet Research	25	-	-	e45045	ISSN-14388871	23709	Journal	English	-	6	-	7	-	6	0.44	9	3	1.07	2.8	11	25	0	Liang, J., Aranda, M.P. (2023).The Use of Telehealth Among People Living With Dementia-Caregiver Dyads During the COVID-19 Pandemic: Scoping Review. Journal of Medical Internet Research,25	https://www.scopus.com/record/display.url?eid=2-s2.0-85160456027&origin=resultslist	Review	Gold|Green	2-s2.0-85160456027	37227755	University of Southern California	1	60029311	University of Southern California	57217118565	7005278183	57217118565	-	United States	1	2718	Health Informatics	5	Life Sciences & Medicine	532
A Web-Based Sexual Health Intervention to Prevent Sexually Transmitted Infections in Hong Kong: Model-Based Cost-Effectiveness Analysis	Zhang, W.| Wong, C.K.H.| Xin, Y.| Fong, D.Y.T.| Wong, J.Y.H.	5	57212225252| 57192409955| 56754614700| 35261710300| 24537861500	2023	2023-01-01	Journal of Medical Internet Research	25	-	-	e45054	ISSN-14388871	23709	Journal	English	-	6	-	7	-	6	0.65	9	1	0.64	1.56	24	33	0	Zhang, W., Wong, C.K.H., Xin, Y. and 2 more (...) (2023).A Web-Based Sexual Health Intervention to Prevent Sexually Transmitted Infections in Hong Kong: Model-Based Cost-Effectiveness Analysis. Journal of Medical Internet Research,25	https://www.scopus.com/record/display.url?eid=2-s2.0-85167531136&origin=resultslist	Article	Gold|Green	2-s2.0-85167531136	37561571	The University of Hong Kong| University of Glasgow| Hong Kong Metropolitan University	3	60025192| 60006541| 60103563| 60006541| 60103563| 60001490| 60006541	Hong Kong Metropolitan University| The University of Hong Kong| The University of Hong Kong Li Ka Shing Faculty of Medicine| The University of Hong Kong| The University of Hong Kong Li Ka Shing Faculty of Medicine| University of Glasgow| The University of Hong Kong	57212225252	24537861500	24537861500	-	United Kingdom| Hong Kong	2	2718	Health Informatics	5	Life Sciences & Medicine	532
Establishing a Health CASCADE–Curated Open-Access Database to Consolidate Knowledge About Co-Creation: Novel Artificial Intelligence–Assisted Methodology Based on Systematic Reviews	Agnello, D.M.| Loisel, Q.E.A.| An, Q.| Balaskas, G.| Chrifou, R.| Dall, P.| de Boer, J.| Delfmann, L.R.| Giné-Garriga, M.| Goh, K.| Longworth, G.R.| Messiha, K.| McCaffrey, L.| Smith, N.| Steiner, A.| Vogelsang, M.| Chastin, S.	17	58147061200| 58500722800| 57355550600| 58500814000| 57217861431| 7005740428| 58500598000| 57435635200| 24463582800| 58500598100| 58500814100| 58500722900| 58147450100| 57217418312| 57205496833| 58500723000| 6506423360	2023	2023-01-01	Journal of Medical Internet Research	25	-	-	e45059	ISSN-14388871	23709	Journal	English	-	6	-	7	-	6	0.69	14	2	0.71	2.8	16	31	0	Agnello, D.M., Loisel, Q.E.A., An, Q. and 14 more (...) (2023).Establishing a Health CASCADE–Curated Open-Access Database to Consolidate Knowledge About Co-Creation: Novel Artificial Intelligence–Assisted Methodology Based on Systematic Reviews. Journal of Medical Internet Research,25	https://www.scopus.com/record/display.url?eid=2-s2.0-85165517496&origin=resultslist	Review	Gold|Green	2-s2.0-85165517496	37463024	University of Piraeus| University of Amsterdam| Demokritos National Centre for Scientific Research| Ramon Llull University| Glasgow Caledonian University| Ghent University| Umeå University| Amsterdam UMC| Vrije Universiteit Amsterdam	9	60007573| 60031040| 60014138| 60001104| 60010667| 60033316| 60033316| 60026905| 60026905| 60117142| 60008734| 60001157| 60001157| 60007573	Glasgow Caledonian University| Umeå Universitet| Institute of Informatics & Telecommunications| "National Centre for Scientific Research "DEMOKRITOS""| University of Piraeus| Universiteit Gent| Universiteit Gent| Universitat Ramon Llull| Universitat Ramon Llull| Amsterdam Public Health| Vrije Universiteit Amsterdam| Amsterdam UMC - University of Amsterdam| Amsterdam UMC - University of Amsterdam|…	58147061200	6506423360	58147061200	-	Belgium| United Kingdom| Spain| Greece| Netherlands| Sweden	6	2718	Health Informatics	5	Life Sciences & Medicine	532
Challenging the Portrait of the Unhealthy Gamer—The Fitness and Health Status of Esports Players and Their Peers: Comparative Cross-Sectional Study	Ketelhut, S.| Bodman, A.| Ries, T.| Nigg, C.R.	4	37079268000| 58517200600| 58516672200| 7004116156	2023	2023-01-01	Journal of Medical Internet Research	25	-	-	e45063	ISSN-14388871	23709	Journal	English	-	6	-	7	-	6	1.3	18	0	0	1.56	41	41	0	Ketelhut, S., Bodman, A., Ries, T. and 1 more (...) (2023).Challenging the Portrait of the Unhealthy Gamer—The Fitness and Health Status of Esports Players and Their Peers: Comparative Cross-Sectional Study. Journal of Medical Internet Research,25	https://www.scopus.com/record/display.url?eid=2-s2.0-85166428532&origin=resultslist	Article	Gold|Green	2-s2.0-85166428532	37535408	University of Bern| German Sport University Cologne	2	60020486| 60012797| 60020486	University of Bern| Deutsche Sporthochschule Köln| University of Bern	37079268000	7004116156	37079268000	-	Germany| Switzerland	2	2718	Health Informatics	5	Life Sciences & Medicine	532
Influenza Epidemic Trend Surveillance and Prediction Based on Search Engine Data: Deep Learning Model Study	Yang, L.| Zhang, T.| Han, X.| Yang, J.| Sun, Y.| Ma, L.| Chen, J.| Li, Y.| Lai, S.| Li, W.| Feng, L.| Yang, W.	12	57944091900| 57188925733| 57660460200| 57943366200| 57216366290| 55570140500| 58372663700| 58661171000| 36028337000| 57213859756| 24921346600| 57830869000	2023	2023-01-01	Journal of Medical Internet Research	25	1	-	e45085	ISSN-14388871	23709	Journal	English	-	6	-	7	-	6	0.58	8	0	0	1.56	41	41	0	Yang, L., Zhang, T., Han, X. and 9 more (...) (2023).Influenza Epidemic Trend Surveillance and Prediction Based on Search Engine Data: Deep Learning Model Study. Journal of Medical Internet Research,25(1)	https://www.scopus.com/record/display.url?eid=2-s2.0-85174750065&origin=resultslist	Article	Gold|Green	2-s2.0-85174750065	37847532	Chinese Academy of Medical Sciences| Guilin Medical College| University of Southampton| Kunming University of Science and Technology	4	60020675| 60122781| 60030404| 101219957| 60025225| 60020675	Kunming University of Science and Technology| Chinese Academy of Medical Sciences & Peking Union Medical College| Guilin Medical College| Bejing Hospital| University of Southampton| Kunming University of Science and Technology	57944091900	57830869000	57830869000	-	United Kingdom| China	2	2718	Health Informatics	5	Life Sciences & Medicine	532
Mpox Panic, Infodemic, and Stigmatization of the Two-Spirit, Lesbian, Gay, Bisexual, Transgender, Queer or Questioning, Intersex, Asexual Community: Geospatial Analysis, Topic Modeling, and Sentiment Analysis of a Large, Multilingual Social Media Database	Movahedi Nia, Z.| Bragazzi, N.| Asgary, A.| Orbinski, J.| Wu, J.| Kong, J.	6	57218553514| 57212030091| 6602571740| 9846678300| 57342945600| 56305065700	2023	2023-01-01	Journal of Medical Internet Research	25	-	-	e45108	ISSN-14388871	23709	Journal	English	-	6	-	7	-	6	2.16	30	2	1.28	1.56	16	22	0	Movahedi Nia, Z., Bragazzi, N., Asgary, A. and 3 more (...) (2023).Mpox Panic, Infodemic, and Stigmatization of the Two-Spirit, Lesbian, Gay, Bisexual, Transgender, Queer or Questioning, Intersex, Asexual Community: Geospatial Analysis, Topic Modeling, and Sentiment Analysis of a Large, Multilingual Social Media Database. Journal of Medical Internet Research,25	https://www.scopus.com/record/display.url?eid=2-s2.0-85159249798&origin=resultslist	Article	Gold|Green	2-s2.0-85159249798	37126377	York University Toronto	1	60033420| 60033420| 60033420| 60033420| 60189947	York University| York University| York University| York University| Dahdaleh Institute for Global Health Research	57218553514	56305065700	56305065700	-	Canada	1	2718	Health Informatics	5	Life Sciences & Medicine	532
Cultural Implications Regarding Privacy in Digital Contact Tracing Algorithms: Method Development and Empirical Ethics Analysis of a German and a Japanese Approach to Contact Tracing	Haltaufderheide, J.| Viero, D.| Krämer, D.	3	57190747584| 58406763100| 57226525766	2023	2023-01-01	Journal of Medical Internet Research	25	-	-	e45112	ISSN-14388871	23709	Journal	English	-	6	-	7	-	6	0.29	4	1	0.64	1.56	24	33	0	Haltaufderheide, J., Viero, D., Krämer, D. (2023).Cultural Implications Regarding Privacy in Digital Contact Tracing Algorithms: Method Development and Empirical Ethics Analysis of a German and a Japanese Approach to Contact Tracing. Journal of Medical Internet Research,25	https://www.scopus.com/record/display.url?eid=2-s2.0-85163574794&origin=resultslist	Article	Gold|Green	2-s2.0-85163574794	37379062	University of Potsdam| University of Göttingen| University of Duisburg-Essen	3	60021763| 60014264| 60031514	Universität Potsdam| Universität Duisburg-Essen| Georg-August-Universität Göttingen	57190747584	57226525766	57190747584	-	Germany	1	2718	Health Informatics	5	Life Sciences & Medicine	532
Development and Evaluation of eHealth Services Regarding Accessibility: Scoping Literature Review	Jonsson, M.| Johansson, S.| Hussain, D.| Gulliksen, J.| Gustavsson, C.	5	58539847500| 56927579500| 57188828180| 6603334763| 23986964200	2023	2023-01-01	Journal of Medical Internet Research	25	-	-	e45118	ISSN-14388871	23709	Journal	English	-	6	-	7	-	6	0.74	15	0	0	2.8	41	41	0	Jonsson, M., Johansson, S., Hussain, D. and 2 more (...) (2023).Development and Evaluation of eHealth Services Regarding Accessibility: Scoping Literature Review. Journal of Medical Internet Research,25	https://www.scopus.com/record/display.url?eid=2-s2.0-85168256037&origin=resultslist	Review	Gold|Green	2-s2.0-85168256037	37590050	Uppsala University| Lund University| KTH Royal Institute of Technology| Dalarna University	4	60002014| 129019497| 60056249| 60003858| 60014437| 60003858| 60079985	The Royal Institute of Technology (KTH)| Region Västra Götaland| Lunds Tekniska Högskola| Uppsala Universitet| Högskolan Dalarna| Uppsala Universitet| Institutionen för folkhälso- och vårdvetenskap	58539847500	23986964200	58539847500	-	Sweden	1	2718	Health Informatics	5	Life Sciences & Medicine	532
Implementing Smartphone-Based Telemedicine for Cervical Cancer Screening in Uganda: Qualitative Study of Stakeholders’ Perceptions	Kabukye, J.K.| Namugga, J.| Mpamani, C.J.| Katumba, A.| Nakatumba-Nabende, J.| Nabuuma, H.| Musoke, S.S.| Nankya, E.| Soomre, E.| Nakisige, C.| Orem, J.	11	57205140187| 57201368167| 57403715300| 36239079300| 57197759951| 56809400700| 57196010311| 57403769000| 58661318300| 56469694500| 7006129681	2023	2023-01-01	Journal of Medical Internet Research	25	1	-	e45132	ISSN-14388871	23709	Journal	English	-	6	-	7	-	6	0.5	7	0	0	1.56	41	41	0	Kabukye, J.K., Namugga, J., Mpamani, C.J. and 8 more (...) (2023).Implementing Smartphone-Based Telemedicine for Cervical Cancer Screening in Uganda: Qualitative Study of Stakeholders’ Perceptions. Journal of Medical Internet Research,25(1)	https://www.scopus.com/record/display.url?eid=2-s2.0-85174748358&origin=resultslist	Article	Gold|Green	2-s2.0-85174748358	37782541	University of California at San Francisco| Makerere University| Uganda Cancer Institute| Stockholm University	4	60028378| 60071705| 123781878| 60071676| 60023691	Stockholms universitet| Uganda Cancer Institute| Mulago Specialized Women and Neonatal Hospital| Makerere University| University of California, San Francisco	57205140187	7006129681	57205140187	-	Uganda| Sweden	2	2718	Health Informatics	5	Life Sciences & Medicine	532
The Adverse Effects and Nonmedical Use of Methylphenidate Before and After the Outbreak of COVID-19: Machine Learning Analysis	Shin, H.| Yuniar, C.T.| Oh, S.| Purja, S.| Park, S.| Lee, H.| Kim, E.	7	57695299200| 57194046582| 57735425000| 57226310191| 58537931600| 58537931700| 56395742100	2023	2023-01-01	Journal of Medical Internet Research	25	-	-	e45146	ISSN-14388871	23709	Journal	English	-	6	-	7	-	6	1.87	26	0	0	1.56	41	41	0	Shin, H., Yuniar, C.T., Oh, S. and 4 more (...) (2023).The Adverse Effects and Nonmedical Use of Methylphenidate Before and After the Outbreak of COVID-19: Machine Learning Analysis. Journal of Medical Internet Research,25	https://www.scopus.com/record/display.url?eid=2-s2.0-85168060336&origin=resultslist	Article	Gold|Green	2-s2.0-85168060336	37585250	Bandung Institute of Technology| Chung-Ang University	2	60014237| 60069382| 60014237	Chung-Ang University| Institut Teknologi Bandung| Chung-Ang University	57695299200	56395742100	56395742100	-	Indonesia| South Korea	2	2718	Health Informatics	5	Life Sciences & Medicine	532
[truncated: 3,247 more rows]
[truncated: 17 more columns]
